# Supplementary material for: Distinguishing the milk microbiota of healthy goats and goats diagnosed with subclinical mastitis, clinical mastitis, and gangrenous mastitis
Source: Front Microbiol. 2022 Aug 25;13:918706. doi: 10.3389/fmicb.2022.918706 (PMC9453028; doi:10.3389/fmicb.2022.918706)
Supplement: Supplementary file 2 [file Data_Sheet_1.xlsx]

## Sheet: ps relative_abundance phylum_6
Phylum	HO	M1	M2	M4
Actinobacteria	0.0776608	0.0444334	0.0588092	3.58663e-05
Bacteroidetes	0.24769	0.264054	0.117476	0
Epsilonbacteraeota	0.00571676	0.00748754	0.00424606	0
Firmicutes	0.486487	0.422113	0.449605	0.625783
Proteobacteria	0.181901	0.261509	0.208923	0.374181
Tenericutes	0.000544327	0.000402269	0.16094	0

## Sheet: ps relative_abundance genus_all
Genus	10HE	11HE	12HE	13HE	14HE	15HE	16HE	17HE	18HE	19HE	21HE	22HE	23SM	24SM	25SM	26SM	27SM	28SM	29SM	30SM	31SM	32SM	33SM	34SM	35SM	36SM	37SM	38SM	39SM	40SM	41SM	42SM	43SM	44SM	45SM	46SM	47SM	48SM	49SM	50SM	51SM	52SM	53SM	54SM	55SM	56SM	57SM	58SM	59SM
Acetobacter	0	0.00411943	0	0	0	0	0	0	0	0	0	0	0	0	0	0	0	0	0	0	0	0	0	0.00295384	0	0	0	0	0	0	0	0	0	0	0	0	0	0	0	0	0	0	0	0	0	0	0	0	0
Acholeplasma	0.000977312	0	0	0.00120151	0	0	0	0	0	0	0.000543257	0	0.00106537	0.000323625	0.00096496	0.0007005	0	0.000374532	0	0	0	0	0.000791384	0.00135122	0.00024193	0.000709144	0.000368172	0.00204034	0	0	0	0.0014746	0	0	0.000789741	0.00089981	0	0	0	0	0	0	0	0.000703536	0	0.00068132	0	0	0
Achromobacter	0.00160558	0	0	0	0	0	0	0	0	0	0	0	0	0	0.000462377	0	0	0	0	0	0	0	0	0	0	0	0	0	0	0	0	0	0	0.000358601	0	0	0	0	0	0	0	0	0	0	0	0	0	0	0
Acidaminococcus	0.000279232	0	0	0.00177615	0.000996721	0.00220445	0	0.00238273	0.00129243	0.00093188	0.00108651	0.000432189	0.00448976	0.000827041	0.00201033	0.00758472	6.8292e-05	0.00388937	0.0135316	0.00511906	0.00399606	0.002128	0	0.0059391	0.00103684	0.00184378	0.000506236	0.00153988	0.000112888	0.000783188	0.00274576	0.00349536	0.00270371	0.000579278	0.00451281	0.00276865	0.00353665	0.0046236	0.00105794	0	0.00418005	0.00265268	0.00181687	0.00308944	0.00113058	0.00115528	0.00100305	0	0.000575457
Acidocella	0	0.0021164	0	0	0	0	0	0	0	0	0	0	0	0.00194175	0.000623203	0	0	0	0	0	0	0	0.000584936	0	0	0	0	0.000808439	0	0	0	0	0	0	0.000639314	0.00107285	0	0	0	0	0	0	0	0	0	0	0	0	0
Acinetobacter	0.0109599	0	0	0	0.000865574	0.00822558	0.00238718	0.000320068	0.00333311	0.00534278	0.000373489	0.00141182	0	0	0.000341757	0	0	0	0.00359781	0.190602	0	0.00128483	0.00653752	0.00113126	0.00120965	0.00244655	0.000874407	0.00153988	0.000338664	0.00248009	0.00281802	0	0.00640189	0.456802	0.00127863	0.00629867	0.0134917	0.000589586	0.0015254	0	0.0012782	0.000442113	0.00368718	0.0524287	0.00115628	0.00361396	0.00297199	0.00412761	0.00218674
Actinomyces	0.00123328	0	0	0	0	0	0.00321352	0.0074327	0.000340113	0.000683378	0.000169768	0.0022762	0	0	0	0.000289862	0	0	0	0	0	0	0	0	0.00155526	0	0.00156473	0	0.000225776	0.00163164	0.0069728	0.00106499	0.000186463	0	0.00022564	0.0016958	0	0.000620617	0.000688892	0	0	0	0.00251156	0.00376239	0.00354592	0.000355471	0.00490378	0	0.000316501
Actinomycetospora	0.00153578	0	0	0	0	0	0	0	0	0	0	0	0	0	0	0	0	0	0	0	0	0	0	0	0	0	0	0	0	0	0	0	0	0	0	0	0	0	0	0	0	0	0	0	0	0	0.000817297	0	0
Aeriscardovia	0	0	0	0	0	0	0	0	0.00200667	0	0	0.000316939	0	0	0	0	0	0	0	0	0	0	0	0	0	0	0	0	0	0	0	0	0	0.000303432	0	0	0.000480286	0	0	0	0	0	0	0	0	0	0	0	0
Aerococcus	0	0	0	0	0	0	0	0	0	0	0	0	0	0.000395541	0	0	0	0.00149813	0	0	0	0	0	0	0	0	0	0	0	0	0	0	0.00155386	0	0	0	0	0.00155154	0.000787305	0	0	0	0	0	0	0	0	0	0
Aeromonas	0.00465387	0.000982615	0.00124994	0.00373514	0.00632131	0.0105287	0.000734518	0.00583236	0.00377525	0.00621253	0.00261442	0	0.00795221	0.00794678	0.00675472	0.00683591	0.00139999	0.00357246	0.00611309	0.00216478	0.00759251	0.00670521	0.00381929	0.00496496	0.00452755	0.00702053	0.00119656	0.00877733	0.000451552	0.00381804	0.00375736	0.00860186	0.00752067	0.00110339	0.0105675	0.00508739	0.00532681	0.0121331	0.00757781	0.000364026	0.00994922	0.0124971	0.00512999	0.00330356	0.0104065	0.00678358	0.00724422	0.00550348	0.00212919
Aerosphaera	0	0	0	0	0	0	0	0	0	0.000621253	0	0	0	0	0	0	0	0	0	0	0	0	0	0	0	0	0	0	0	0	0	0	0	0	0	0	0	0	0	0	0	0.000471587	0	0	0	0	0	0	0
Afipia	0	0	0	0	0	0	0	0	0	0	0	0	0.000875124	0	0	0	0.00235607	0	0	0	0	0	0	0	0	0	0	0	0	0	0	0	0	0	0	0	0	0	0	0	0.000414551	0.000618958	0.000641248	0	0	0	0	0	0
Agathobacter	0	0	0	0.00206347	0.000813115	0.0014148	0.0176284	0	0.00561186	0	0.00434605	0.000835566	0.000722928	0.00151025	0	0	0	0	0	0	0	0	0	0	0	0	0	0.00327225	0	0	0	0.00851993	0	0	0	0	0.0137973	0.000992987	0	0	0	0	0	0	0	0	0	0.000773927	0
Aggregatibacter	0.00202443	0	0	0	0	0	0	0	0	0.00217439	0	0	0	0	0	0	0	0	0	0	0	0	0	0	0	0	0	0	0	0.000978984	0	0	0	0	0	0	0.000261974	0	0	0	0.000241821	0	0.000961872	0.00379298	0	0	0.00234044	0	0
Akkermansia	0	0	0	0	0.00162623	0	0.00266263	0.00590348	0	0	0	0	0	0.000107875	0	0	0	0	0	0	0	0	0	0	0	0	0	0.00173237	0	0	0	0	0	0	0	0	0	0	0	0	0	0	0	0	0	0	0	0	0
Alcanivorax	0	0	0	0	0	0	0	0	0	0.000900817	0	0.000662691	0	0	0	0	0	0	0	0	0	0	0	0	0.00117509	0.000248201	0.000368172	0.00334925	0	0.00081582	0.000325156	0	0	0.00041377	0.00011282	0	0.0010479	0.00723019	0.00243572	0.000107066	0	0.00250531	0.000240468	0.00281414	0.00141323	0.0018366	0.0012631	0	0.00112214
Alicycliphilus	0	0	0	0	0	0	0	0	0	0	0	0	0	0	0	0	0	0	0	0	0	0	0	0	0	0	0	0	0	0	0	0	0	0	0	0.00124589	0	0	0	0	0	0	0	0	0	0	0	0	0
Aliicoccus	0	0.00839002	0	0	0	0	0	0	0	0	0	0	0	0	0	0	0	0	0	0	0	0	0	0	0	0	0.00096645	0	0	0	0	0	0	0	0	0	0	0	0	0	0	0	0	0	0	0	0	0	0
Aliidiomarina	0	0	0	0	0	0	0	0	0	0	0	0	0.00209269	0	0	0	0	0	0	0	0	0	0	0	0	0	0.000368172	0	0	0	0	0	0	0	0	0	0	0	0	0	0	0	0	0	0	0	0	0	0
Alishewanella	0	0	0	0.000992556	0	0	0	0	0	0	0	0	0	0	0	0	0	0	0	0	0	0	0	0	0	0	0	0	0	0	0	0	0.00167817	0.000165508	0	0	0	0	0	0	0	0	0.000854998	0.022819	0	0	0.0229958	0	0
Alistipes	0	0	0	0.00130599	0.00897049	0	0.0230455	0	0	0	0.00183349	0	0.00144586	0	0	0	0	0	0.00362965	0	0	0	0	0	0	0	0	0	0	0	0	0.0051065	0	0	0	0	0.000829586	0	0	0	0	0	0.00144281	0	0.00382856	0	0	0	0
Alkalibacterium	0.0540314	0.100038	0.0770461	0.135719	0.065023	0.147172	0.0308957	0.133753	0.0678865	0.163762	0.052628	0.0195638	0.117761	0.0532902	0.140301	0.117394	0.0612238	0.113771	0.137163	0.104954	0.0960119	0.103308	0.0794137	0.127266	0.0707472	0.0458816	0.0255419	0.207114	0.00982126	0.0935256	0.109975	0.141207	0.0843744	0.0325223	0.19296	0.0822634	0.0878924	0.140042	0.0791241	0.00428266	0.154973	0.162049	0.0972026	0.105377	0.147541	0.110226	0.0469574	0.0890016	0.0404546
Alkaliflexus	0.00276905	0	0	0	0	0	0	0	0	0	0	0	0	0	0	0	0	0	0	0	0	0	0	0	0	0	0	0	0	0	0	0	0	0	0	0	0	0	0	0	0	0	0	0	0	0	0	0	0
Alloiococcus	0	0	0	0	0	0	0	0.000284505	0.00132644	0	0	0	0	0	0	0	0	0	0	0	0	0	0	0	0	0	0	0	0	0	0	0	0	0	0	0	0.00331834	0	0	0	0	0	0	0	0	0	0	0	0
Alloprevotella	0	0	0	0	0.000236066	0	0	0	0	0	0	0.00141182	0	0	0	0	0	0	0	0	0	0	0	0	0	0	0	0	7.52587e-05	0	0	0	0	0	0	0	0	0	0	0	0	0	0	0	0	0	0	0	0
Allorhizobium-Neorhizobium-Pararhizobium-Rhizobium	0.00123328	0	0	0	0	0	0	0	0	0	0	0	0	0	0	0	0	0	0	0.00112059	0	0	0	0	0	0	0	0	0	0	0	0	0	0.00565486	0	0	0	0	0	0	0	0	0	0.000305885	0	0	0	0	0
alphaI_cluster	0	0	0	0	0	0	0	0	0	0	0	0	0	0	0	0	0	0	0	0	0	0	0	0	0	0	0	0	0	0	0	0	0	0	0	0	0	0	0	0	0.00179639	0	0	0	0	0	0	0	0
Alysiella	0	0	0	0	0	0	0	0	0	0	0	0	0	0.000719166	0	0	0	0	0	0	0	0	0	0	0	0	0	0	0	0	0	0	0	0	0	0	0	0	0	0	0	0	0	0	0	0	0	0	0
Anaerococcus	0	0	0	0	0	0	0.0018822	0	0	0	0	0	0	0	0	0	0	0	0	0	0	0	0	0	0	0	0	0.00180936	0	0.00133795	0	0	0	0	0.000940168	0.000484513	0.00275073	0	0	0	0.00148547	0	0.00122906	0	0.00359731	0	0	0	0.00112214
Anaerosporobacter	0	0	0	0.00156719	0	0	0.0100537	0	0.000510169	0	0	0	0	0	0	0	0	0	0	0	0	0	0	0	0	0	0	0	0	0	0	0	0	0	0	0	0.000523949	0	0	0	0	0	0.00040078	0	0	0	0	0	0
Anaerostipes	0	0.00154951	0	0	0.000183607	0	0	0	0.0024148	0	0	0	0	0.00122258	0	0	0	0	0	0	0	0	0	0	0	0	0	0	0	0	0	0	0	0	0	0	0	0	0	0	0	0	0	0	0	0	0	0	0
Anaerovibrio	0	0	0	0.000130599	0	0	0.030207	0	0	0	0	0	0	0	0	0	0	0	0	0	0	0	0	0	0	0	0	0	0	0	0	0	0	0	0	0	0	0	0	0	0	0	0	0	0	0	0	0	0
Anoxybacillus	0.00107039	0	0	0	0	0	0.000918147	0.0106334	0.0164275	0.00556021	0.00892978	0	0	0	0.00030155	0.00065219	0	0	0	0	0	0	0.000378488	0.000534205	0.00394	0.00358118	0.0146348	0.000731444	0.00274694	0.0168712	0.014343	0.00816494	0.00997576	0.000799956	0	0.00861741	0.0227044	0	0.0215033	0.000406852	0.00932739	0.00150318	0.00630561	0.00728007	0.00238964	0.00470999	0.0161973	0.00799725	0.00258956
Aquamicrobium	0	0	0	0	0	0	0	0	0	0	0	0	0	0	0	0	0	0	0	0	0	0	0	0	0	0	0	0	0	0	0	0	0	0	0	0	0	0	0	0	0	0	0	0	0	0	0	0	0
Aquicella	0	0	0	0	0	0	0	0	0.00166655	0.00360327	0.000984653	0	0	0	0	0	0	0	0	0	0	0	0	0	0.00138246	0	0	0	0	0	0.00245674	0	0	0.000303432	0.00142905	0	0	0.000651648	0.00285398	0	0	0	0	0	0	0.000533207	0	0	0
Arcobacter	0.00586387	0	0.00289986	0.00517174	0.000131148	0.0112855	0	0.00935311	0.00418339	0.0124872	0.00251256	0.000893192	0.00692489	0.00751528	0.00775989	0.00898572	0.00068292	0.00325555	0.0144231	0.0108748	0.00660681	0.00923472	0.00560851	0.00675612	0.00767263	0.00297841	0.00280731	0.00812288	0.00109125	0.00355698	0.00202319	0.00196614	0.00114985	0.00226194	0.0103795	0.00266482	0.00227044	0.00927822	0.00890638	0.000256959	0.00908557	0.00565904	0.00659951	0.00547535	0.00303202	0.0086498	0.000742997	0.0153066	0.00425838
Atopobium	0	0	0	0	0	0	0	0	0	0	0	0	0	0.000755124	0	0	0	0	0	0	0	0	0	0	0	0	0	0	0	0	0	0	0	0	0	0	0	0	0	0	0	0	0	0	0	0	0	0	0
Atopostipes	0.00216405	0	0	0.00438814	0	0.00585661	0	0	0.00840079	0.00161526	0	0	0.00502245	0.00122258	0	0	0	0	0	0	0	0.00100377	0	0	0.0013479	0	0.00358967	0	0	0.0019906	0.00108385	0	0.00261048	0.000137923	0	0.00141893	0.00196481	0.00074474	0	0	0.00262549	0	0.000480936	0	0	0.00115528	0	0.000859919	0.00302115
Aurantimicrobium	0	0	0	0	0	0	0	0	0.00163254	0.000559128	0.000848839	0	0	0	0	0	0	0	0	0	0	0	0	0	0	0.000319115	0	0.00123191	0	0	0.00202319	0	0	0	0.00022564	0	0	0	0.000713495	0	0.00103638	0	0.00130922	0.00183531	0	0.00201434	0	0	0.000920731
Azospirillum	0	0	0	0	0	0	0	0	0	0	0	0	0	0	0	0	0	0	0	0	0	0	0	0	0	0	0	0	0	0	0	0	0	0	0	0	0	0	0	0	0	0	0	0	0	0	0	0	0
Bacillus	0.00616638	0.00733182	0.00844958	0.00752253	0.0108852	0.000888362	0	0	0	0	0	0	0.00312001	0.00524991	0.00526707	0.00717409	0.000990234	0.00898876	0.00668619	0.00634153	0.0073261	0.00722717	0.0122148	0.00241963	0	0	0	0	0	0.00110952	0	0.00120153	0.00118093	0.0313362	0	0	0	0	0.00536351	0	0.00307458	0	0	0	0	0	0	0	0
Bacteroides	0.256498	0.167536	0.170141	0.265143	0.278295	0.363176	0.0958087	0.23653	0.161452	0.365638	0.166916	0.051517	0.315729	0.348939	0.319362	0.263968	0.104316	0.299136	0.262831	0.194372	0.207981	0.25789	0.197468	0.315715	0.191401	0.133532	0.0497032	0.391246	0.0249483	0.231758	0.269446	0.312616	0.189073	0.0870297	0.422248	0.18941	0.228311	0.408769	0.208685	0.0197216	0.406536	0.401939	0.232853	0.288022	0.339509	0.274365	0.0575451	0.261157	0.110401
Bergeyella	0	0	0	0	0	0	0	0	0	0	0	0	0	0	0	0	0	0	0	0	0	0	0	0	0	0	0	0	0	0	0	0	0	0	0	0	0	0	0	0	0	0	0	0	0	0	0	0	0
Bibersteinia	0	0	0	0	0	0	0.00399394	0	0	0	0	0	0	0.000467458	0	0	0	0	0	0	0	0	0	0	0	0	0	0	0	0	0	0	0.00189571	0	0	0	0	0	0	0	0	0	0	0	0	0	0	0	0
Bifidobacterium	0.00121001	0	0	0.000130599	0.0507016	0.00154641	0	0	0.00761853	0	0.399565	0	0.0175025	0.0650845	0	0	0.00187803	0	0	0	0.000266404	0.000562114	0	0	0	0	0.00119656	0	0	0	0	0.00273075	0.0578967	0.000496524	0	0	0.000261974	0.00406504	0.00110715	0.000171306	0.00155457	0	0	0	0	0	0	0	0.000287728
Blastococcus	0	0	0	0	0	0	0	0	0	0	0	0	0	0	0	0	0	0	0	0	0	0	0	0	0	0	0	0	0	0	0	0.0029219	0	0	0	0	0	0	0	0	0	0	0.000961872	0	0	0	0	0	0
Blautia	0.000651542	0.00260771	0	0	0.00301639	0	0	0	0.00207469	0	0.00186745	0	0.00117951	0	0	0	0	0	0	0	0	0	0	0	0	0	0	0.00742994	0	0	0	0.00319498	0.0036671	0	0	0	0	0	0	0	0.000794556	0	0	0	0	0	0	0	0
Bosea	0	0	0	0	0	0	0	0	0	0	0	0	0	0	0	0	0	0	0	0	0	0	0	0	0	0	0.000598279	0	0	0	0	0	0	0	0.000864954	0	0	0	0	0	0	0	0	0.00162119	0	0	0	0	0
Brachybacterium	0.00123328	0.00778534	0	0.000548518	0	0.00164512	0	0	0.0011904	0.000745504	0	0.00126776	0.00315805	0.00485437	0	0.0249523	0	0.000489772	0	0	0	0	0.00154836	0.00304811	0.000207368	0.00180832	0.021354	0	0	0	0	0	0.0040711	0	0	0.0017304	0.000305637	0.000868864	0	0	0	0	0.000721404	0.00131531	0	0.000651697	0.000520098	0	0.00431593
Bradyrhizobium	0	0	0	0	0	0	0	0	0	0	0.000305582	0	0	0	0	0	0	0	0	0	0	0	0	0	0.000311053	0	0	0	0	0	0	0	0	0.00466181	0	0	0	0	0	0	0	0	0	0	0	0	0	0	0
Brevibacterium	0	0	0	0	0	0	0	0	0	0	0.000848839	0	0.00133171	0.00255304	0	0.0307737	0	0	0	0	0	0	0	0.000439933	0	0.00113463	0.0523724	0	0	0.000881086	0	0	0	0.0012689	0	0	0	0	0	0	0	0.00120844	0	0	0	0	0	0	0.000748094
Brevundimonas	0.00188482	0	0.000449978	0.000417918	0	0	0	0	0	0.00180163	0	0.00121013	0	0.000719166	0	0.000821276	0	0.000950735	0	0.00814975	0	0	0	0.00219967	0.000311053	0.000709144	0	0	0	0.000881086	0	0	0	0.00606863	0.000827348	0	0	0.000496494	0	0	0.00103638	0.00197477	0	0.000428239	0.00298063	0.000651697	0	0	0.00132355
Burkholderia-Caballeronia-Paraburkholderia	0	0	0	0	0	0	0	0	0	0	0	0	0	0	0	0	0	0	0	0	0	0	0	0	0	0	0	0	0	0	0	0	0	0	0.00383588	0	0.00366764	0	0.000467462	0	0	0	0.000641248	0	0	0.00260679	0	0	0
Butyricimonas	0	0	0	0	0	0	0	0	0	0	0	0	0	0	0	0	0	0	0	0	0	0	0	0	0	0	0	0	0	0	0	0	0.00316987	0	0	0	0	0	0	0	0	0	0	0	0	0	0	0	0
Campylobacter	0	0	0	0	0	0	0	0	0	0	0	0	0	0	0	0	0	0	0	0	0	0	0	0	0	0	0	0	0	0	0	0	0	0	0	0	0	0	0	0	0	0	0	0	0	0	0	0	0
Candidatus_Aquiluna	0	0	0	0	0	0.00381667	0	0	0.0027209	0.00059019	0	0	0	0	0	0	0	0	0	0	0	0	0	0	0	0.00117009	0	0	0	0	0	0	0	0	0	0	0	0	0	0	0	0	0.00130922	0.000581182	0	0.00399905	0	0	0
Candidatus_Limnoluna	0	0	0	0	0	0	0.00183629	0	0.0027209	0	0	0	0	0	0	0	0	0	0	0	0	0	0	0	0.0030414	0	0.00101247	0	0.000413923	0	0	0	0	0	0	0.00110746	0.000960573	0.00117917	0.00250953	0	0.00114001	0.00135581	0	0	0.00447094	0.00352509	0.00345494	0.00163385	0
Caproiciproducens	0	0	0	0.00114928	0	0	0	0	0.00340113	0	0	0	0	0	0	0	0	0	0	0	0	0	0	0	0	0	0	0	0	0	0	0	0	0	0	0	0	0	0	0	0	0	0	0	0	0	0	0	0
Cardiobacterium	0	0	0	0	0	0	0	0	0	0	0	0	0	0	0	0	0	0	0	0	0	0	0	0	0	0	0	0	0	0	0	0	0	0	0	0	0	0	0	0	0	0	0	0	0	0	0	0	0
Carnobacterium	0.00155905	0.00204082	0.0019999	0	0	0.00447471	0	0.00152922	0.00112237	0.000900817	0	0.00138301	0.000799026	0.000791082	0.00132682	0.00113529	0	0.000749064	0.00108253	0	0	0	0	0.000471357	0.00117509	0	0	0.00404219	0	0.000750555	0.000830955	0.00221191	0	0	0.0022188	0.002561	0	0.0016136	0.000762701	0	0.000898193	0.00179793	0	0	0.000693766	0.00133302	0	0.00223579	0
Castellaniella	0	0	0	0	0	0	0	0	0	0	0	0	0	0	0	0	0	0	0	0	0	0	0	0	0.000449298	0	0	0.000808439	0	0.000130531	0	0	0	0	0	0.000588337	0	0.000527524	0	0	0	0	0	0	0	0.0011849	0	0	0.000575457
Cedecea	0	0.00185185	0	0.000966436	0	0.000625144	0	0	0.00142847	0.00136676	0	0	0.00102732	0.000683207	0.000763927	0.00207734	0	0	0	0.00175729	0.00309028	0	0.00209889	0.000817019	0	0	0	0	0	0	0	0.00223921	0.00114985	0	0.00105299	0.000692161	0	0.00220319	0.000664288	0	0.00107092	0.00109054	0	0	0	0	0	0.00257976	0.000748094
Chitinophaga	0	0	0	0	0	0	0	0	0	0	0	0	0	0	0	0	0	0	0	0	0	0	0	0	0	0	0	0	0	0	0	0	0	0	0	0	0	0	0	0	0	0	0	0	0	0	0	0	0
Christensenellaceae_R-7_group	0	0	0	0.00143659	0	0.0056921	0.0156544	0	0.00102034	0	0	0	0	0.00194175	0	0	0	0	0	0	0	0	0	0	0	0	0	0	0	0	0	0.00308575	0	0	0	0	0.00218312	0	0	0	0	0	0	0	0	0	0	0	0
Chryseobacterium	0.00072135	0	0.00164992	0.000391798	0.000865574	0	0	0	0.000170056	0.000403814	0.00132419	0	0.00125561	0	0.000462377	0.000434793	0.00232193	0.000259291	0	0.000993251	0.00242427	0	0	0.000565629	0.000276491	0.000496401	0	0.00138589	0	0.000522125	0.000397413	0.00267613	0	0	0	0.00176501	0.00017465	0.00133433	0.000541272	0	0.000552734	0.000206319	0.00080156	0.00149884	0.000668071	0.00154038	0	0.00171984	0.00115091
Chungangia	0	0	0	0	0	0	0	0	0	0	0	0	0	0	0	0	0	0	0	0	0	0	0	0	0	0	0	0	0	0	0	0	0.00245509	0	0	0	0.000829586	0	0.00307541	0	0.00231457	0	0	0	0.0015417	0	0	0	0
Citricoccus	0	0.00147392	0	0	0	0	0	0	0	0	0	0	0	0.00100683	0	0	0	0	0	0	0	0	0	0	0	0	0	0	0	0	0	0	0	0	0	0	0	0	0	0	0	0	0	0	0	0	0	0	0
Citrobacter	0.00314136	0	0	0	0	0	0	0	0	0	0	0	0	0	0.00205054	0.00294693	0	0	0	0	0	0	0	0	0	0	0	0	0	0	0	0.00638995	0	0	0	0	0	0.00335133	0	0	0	0.00232846	0	0	0	0	0	0	0.00212919
Cloacibacterium	0	0	0	0	0	0	0	0.000462321	0.00129243	0.00223651	0.00125628	0	0	0	0	0	0	0	0	0	0	0	0	0	0.00114053	0	0.00119656	0	0	0.00186007	0.00140901	0.000163845	0	0	0.000526494	0.00134971	0.000611274	0.000465463	0.00191906	0.000149893	0	0.000324216	0	0.000275297	0.00118197	0	0.00130025	0.00154785	0
Clostridioides	0	0	0	0	0	0	0	0	0	0	0	0	0	0	0	0	0	0	0	0	0	0	0	0	0	0	0	0	0	0	0	0	0	0	0	0	0	0	0	0	0	0	0	0	0	0	0	0	0
Clostridium_sensu_stricto_1	0	0	0	0.00211571	0	0	0	0	0.0014965	0	0.00152791	0	0.000304391	0.00140237	0	0	0	0	0	0	0	0	0	0	0	0	0	0	0	0	0	0.00333151	0	0.000551694	0	0	0.00126621	0.000620617	0.000246033	0	0.00390369	0	0	0	0.00177296	0	0	0	0
Clostridium_sensu_stricto_2	0	0	0	0	0	0	0	0	0	0	0	0	0	0	0	0	0	0	0	0	0	0	0	0	0	0	0	0	0	0	0	0	0	0	0	0	0	0	0	0	0	0	0	0	0	0	0	0	0
Clostridium_sensu_stricto_5	0.000791158	0	0.00249988	0	0.0011541	0.000888362	0	0.000960205	0.00227876	0.00145994	0.000679071	0	0.00175025	0.000683207	0.00349798	0.00446871	0.00290241	0.000172861	0.00162379	0.000178276	0	0.00040151	0	0.00289099	0	0.000141829	0	0.000808439	0	0.000522125	0.00242061	0.00128345	0.000310771	0.000634448	0.00150427	0.00238796	0.0010479	0.00139639	0.00285398	0	0.00193457	0.00253478	0.00101531	0	0.00172157	0.00115528	0	0.00128988	0
Clostridium_sensu_stricto_6	0	0	0	0.00360454	0	0	0	0	0	0	0	0	0	0	0	0	0	0	0	0	0	0	0	0	0	0	0	0	0	0	0	0	0	0	0	0	0	0	0	0	0	0	0	0	0	0	0	0	0
Collimonas	0	0	0	0	0	0	0	0	0.000816271	0.00093188	0	0	0	0	0	0	0	0	0	0	0	0	0	0	0	0	0	0.000538959	0	0	0	0	0	0	0	0	0	0	0.000811908	0	0	0	0	0	0	0	0	0	0
Collinsella	0	0	0	0	0.000209836	0	0	0	0	0	0.00495722	0	0	0.000575333	0	0	0	0	0	0	0	0	0	0	0	0	0	0	0	0	0	0	0	0	0	0	0	0	0	0	0	0	0	0	0	0	0	0	0
Comamonas	0	0	0	0	0	0	0	0	0	0	0	0	0	0	0	0	0	0	0	0.00476251	0	0	0	0	0	0	0	0	0	0	0	0	0	0.00391703	0	0	0	0	0.00196826	0	0	0	0	0	0	0	0.00401219	0	0
Coprococcus_2	0	0	0	0	0	0	0.0128082	0	0	0	0	0	0	0	0	0	0	0	0	0	0	0	0	0	0	0	0	0	0	0	0	0	0	0	0	0	0	0	0	0	0	0	0	0	0	0	0	0	0
Coprococcus_3	0	0	0	0	0.00052459	0	0	0	0.00156452	0	0	0	0	0	0	0	0	0	0	0	0	0	0	0	0	0	0	0	0	0	0	0	0	0	0	0	0.00523949	0	0	0	0	0	0	0	0	0	0	0.000945911	0
Corynebacterium	0.00314136	0.000869237	0	0.00172391	0	0.00727141	0.0018822	0.00120915	0.00680226	0.00136676	0.000407443	0.000662691	0	0.00212154	0.000402067	0.000917897	0	0	0	0	0	0	0	0	0	0	0.00441806	0	0	0.000261063	0.00162578	0	0	0	0	0	0.00109156	0	0.00108254	0.000171306	0.0012782	0	0	0.00364003	0	0	0	0.00232178	0
Corynebacterium_1	0.051751	0.0190476	0	0.00477994	0.000367213	0.0209917	0.00706973	0.0123048	0.0199646	0.00192588	0.000848839	0.0203417	0.0837836	0.0244157	0	0.0902196	0.000717066	0.000115241	0.00729114	0.00165542	0	0.00164619	0.00402574	0.000691324	0.00096772	0.00546041	0.154448	0.0091623	0.00135466	0.00248009	0.00523863	0.00371382	0.0091056	0.00744786	0.0027829	0.00456826	0.00716063	0.00155154	0.000738098	0	0.0175839	0.0102865	0.0192374	0.0134284	0.00544735	0.0143373	0.0209525	0.00816923	0.026097
Cupriavidus	0	0	0	0	0	0	0	0	0	0	0	0	0	0	0	0	0	0	0	0	0	0	0	0	0.000794913	0	0	0	0	0	0	0	0	0	0	0	0	0	0	0	0	0	0	0	0	0	0.000260049	0	0
Cyanobacterium_PCC-7202	0	0.00869237	0	0.00193287	0.00107541	0	0	0	0.000918305	0.00229864	0.00230884	0.00193045	0	0	0	0	0	0	0	0	0	0	0.00375047	0	0	0	0	0	0	0	0	0.00210268	0	0.000386186	0	0	0.000305637	0	0	0	0	0	0	0	0	0	0	0	0
Defluviimonas	0	0	0	0	0	0	0	0	0	0	0	0	0	0	0	0	0	0	0	0	0	0	0	0	0	0	0	0	0	0	0	0	0	0	0	0	0	0	0	0	0	0	0	0	0	0	0	0	0
Delftia	0	0	0	0	0	0	0	0	0	0	0	0	0	0	0	0	0	0	0	0	0	0	0	0	0	0	0	0	0	0	0	0	0	0.0124131	0	0	0	0	0	0	0	0	0	0	0	0	0	0	0
Devosia	0	0	0	0	0	0	0	0	0	0	0	0	0	0	0	0	0	0	0	0	0	0	0	0	0	0	0	0	0	0	0	0	0	0	0	0	0	0	0	0	0	0	0	0	0	0	0	0	0
dgA-11_gut_group	0	0	0	0	0	0	0.0068861	0	0	0	0	0	0	0	0	0	0	0	0	0	0	0	0	0	0	0	0	0	0	0	0	0	0	0	0	0	0	0	0	0	0	0	5.34374e-05	0	0	0	0	0	0
Dialister	0	0	0	0	0	0	0	0	0	0	0	0	0	0.00607695	0	0	0	0	0	0	0	0	0	0	0	0	0	0	0	0	0	0.00524304	0	0	0	0	0	0.000248247	0	0	0	0	0	0	0	0	0	0	0
Dietzia	0.000279232	0.0074452	0	0	0	0	0	0	0.000612203	0	0	0.00158469	0.000418537	0.00179791	0	0.000265707	0	0	0	0	0	0	0	0	0.00048386	0	0.00690322	0	0	0	0	0	0	0	0	0	0.000392962	0	0	0	0.0021073	0.000589484	0.000347343	0	0	0	0	0	0
Duganella	0	0	0	0	0	0	0	0	0	0	0	0	0	0	0	0	0	0	0	0.00292882	0	0	0	0	0	0	0	0	0	0	0	0	0	0.00148957	0	0	0	0	0	0	0	0	0	0	0	0	0	0	0
Dysgonomonas	0	0	0	0	0	0	0	0	0	0	0	0	0	0	0	0	0	0	0	0	0	0	0.000378488	0	0	0	0	0	0	0	0.000289028	0	0	0	0.000902561	0	0	0	0	0	0.000552734	0	0.00146953	0	0	0	0	0	0
Elizabethkingia	0	0	0	0	0	0.000197414	0	0	0	0	0	0	0.00034244	0.000179791	0.000623203	0	0	0	0	0	0	0	0	0	0	0	0	0	0	0.000522125	0.000216771	0.00103768	0	0	0	0	0	0	0	0	0.000310913	0.00070738	0	0	0.000616681	0	0	0	0
Ellin6055	0	0	0	0	0	0	0.00156085	0	0	0	0	0	0	0	0	0	0	0	0	0	0	0	0	0	0.000172807	0	0	0	0	0	0	0	0	0	0	0	0	0	0.000811908	0	0	0.000618958	0	0	0	0	0	0	0
Empedobacter	0.000605003	0	0	0	0	0	0	0	0	0	0	0	0	0	0	0	0	0	0	0	0	0	0.000137632	0	0	0	0	0	0	0	0	0	0	0	0	0	0	0	0.000762701	0	0	0.000825277	0	0.000397651	0	0	0	0	0
Enhydrobacter	0.00072135	0	0	0	0.000262295	0	0	0	0.00112237	0.000372752	0	0.00262195	0	0	0	0	0	0	0	0	0	0	0	0.00663042	0	0.00166649	0	0	0	0	0.0183171	0.00114691	0	0.000358601	0	0.000484513	0	0.000403401	0.000319843	0	0.0012782	0	0.000480936	0.00526123	0.00131045	0	0	0.00472956	0.000949504
Enteractinococcus	0	0.00234316	0	0	0	0	0	0	0	0	0	0	0	0	0	0	0	0	0	0.00188463	0.00130538	0	0	0	0	0	0.00474021	0	0	0	0	0	0	0	0	0	0.00179016	0	0	0	0	0	0.000320624	0	0	0	0	0	0
Enterococcus	0.000581734	0.0116402	0.00459977	0.00386574	0.00645246	0	0.00335124	0.00508553	0.00268689	0.00363433	0.0100503	0	0.0049844	0.00161812	0.00679493	0.00852678	0.00034146	0.00564679	0.00748217	0.00575576	0.00748595	0.0148157	0.00760417	0.00559344	0.00895141	0.00262383	0.00312946	0.00277179	0.00361242	0.00737502	0.00447993	0.00270344	0.00655728	0.00151716	0.00714527	0.00290708	0.0075536	0.00232731	0.00969369	0.000749465	0.00297095	0.00645485	0.00229781	0.0152331	0.000719461	0.019077	0.0179434	0.00447158	0.0111351
Erysipelatoclostridium	0	0	0	0	0	0	0	0	0	0	0.00580606	0	0	0	0	0	0	0	0	0	0	0	0	0	0	0	0	0	0	0	0	0	0	0	0	0	0	0	0	0	0	0	0	0	0	0	0	0	0
Erysipelotrichaceae_UCG-002	0	0	0	0	0	0	0	0	0	0	0	0	0.00098927	0.0140237	0	0	0	0	0	0	0	0	0	0	0	0	0	0	0	0	0	0	0	0	0	0	0	0	0	0	0	0	0	0	0	0	0	0	0.000460365
Erysipelotrichaceae_UCG-003	0	0	0	0.000313439	0	0	0	0	0.00146249	0	0	0	0	0	0	0	0	0	0	0	0	0	0	0	0	0	0	0.00123191	0	0	0	0.00243037	0.000963391	0	0	0	0.00135353	0	0	0	0	0.000147371	0	0	0	0	0	0.000257976	0
Escherichia/Shigella	0.00367656	0.00196523	0.00424979	0.00219407	0.00632131	0	0.00486618	0.00224048	0.000578192	0.00152207	0.0236317	0	0.00414733	0.00100683	0.00329695	0.000555569	0.0017073	0.00342841	0.00815079	0.00244493	0.00146522	0.00277042	0.0021333	0.00257675	0.0482477	0.000709144	0.215979	0.000731444	0.00109125	0.00323065	0.000289028	0	0.0113121	0.00146199	0	0.00138432	0.00283806	0	0	0	0.00076001	0.00117897	0	0.00195767	0.000847937	0.0106938	0	0	0.00345274
Exiguobacterium	0	0	0	0	0	0	0	0	0	0	0	0	0	0	0	0	0	0	0	0	0	0	0	0	0.000414737	0	0	0	0	0	0	0.000518842	0	0	0	0	0	0	0	0	0	0	0	0	0.00169587	0	0	0	0
Facklamia	0.000884235	0.00948602	0.00144993	0.000679117	0	0.000493535	0.00339714	0	0.000850282	0	0	0	0.00285366	0.00348795	0.00036186	0	0	0.00544512	0	0	0	0.000562114	0.00051612	0.000471357	0	0	0.0186387	0.000384971	0	0.000326328	0	0.0018296	0.000372926	0	0.00101538	0	0.00366764	0	0.000861115	0	0	0.0018274	0.000133593	0.000305885	0	0	0	0	0.00356783
Faecalibacterium	0	0	0	0.00224631	0.00343607	0.00157931	0	0	0.00795864	0	0.0013921	0	0	0.00740741	0	0	0	0	0	0.00290335	0	0	0	0	0.000103684	0	0	0	0	0	0	0.00537957	0	0	0.00150427	0	0	0	0	0	0	0	0	0	0	0	0	0	0.00115091
Family_XIII_AD3011_group	0	0	0	0	0	0	0.00596796	0	0	0	0	0	0.000456586	0.00021575	0	0	0	0	0	0	0	0	0	0	0	0	0	0	0	0	0	0	0	0	0	0	0	0	0	0	0.00155457	0	0.00101531	0	0	0	0	0	0
Finegoldia	0	0	0	0	0	0	0	0.00131584	0	0	0	0	0	0	0	0	0	0	0	0	0	0	0	0	0	0	0.000552257	0	0.00105362	0	0	0	0	0	0	0	0.000436624	0.000930925	0	0	0	0	0	0.00419063	0	0.00103679	0.00163459	0.00197781	0
Flaviflexus	0	0	0	0	0	0	0	0	0.00112237	0	0	0	0.000380489	0	0	0	0	0	0	0	0	0	0	0	0	0	0	0	0	0	0	0	0	0	0	0	0	0	0	0	0	0	0	0	0	0	0	0	0
Flavobacterium	0	0	0	0	0	0.0414898	0.00665657	0.0349586	0.0646555	0.01783	0.00876002	0	0	0	0	0	0	0	0	0	0	0	0	0	0.144121	0.0299614	0.0357587	0.0287573	0.0015428	0.011552	0.0114527	0.00406881	0.00770713	0.00264813	0.00481366	0.00702544	0.00576344	0.0109229	0.0531677	0.000578158	0.0157875	0.00807593	0.0080156	0.0045271	0.0121281	0.0339179	0.0183149	0.0511652	0.00293483
Flavonifractor	0	0	0	0	0	0	0.00482027	0	0	0	0	0	0	0	0	0	0	0	0	0	0	0	0	0	0	0	0	0	0	0	0	0	0	0	0	0	0	0	0	0	0	0	0	0	0	0	0	0	0
Fluviicola	0	0	0	0	0	0.00917975	0	0.00601017	0.0106115	0.00139782	0.00142605	0	0	0	0	0	0	0	0	0	0	0	0	0	0.0236746	0.00652413	0.00349763	0.00477364	7.52587e-05	0.00166427	0.00148127	0	0	0.000579278	0.00131623	0.00308012	0.000742261	0.00390989	0.00410875	0	0.00300549	0	0	0.000948244	0.00377717	0.00254754	0.000705847	0.000945911	0.000172637
Fodinicola	0	0	0	0	0	0.00217155	0	0	0.000136045	0.000217439	0.000848839	0	0	0	0	0	0	0	0	0	0	0	0	0	0	0	0.0006443	0.000731444	0	0.000163164	0.00140901	0	0	0.000193093	0.00011282	0	0	0	0.00115635	0	0	0	0.000507655	0	0	0	0	0	0
Fusicatenibacter	0	0	0	0	0	0	0	0	0	0	0	0	0	0	0	0	0	0	0	0	0	0	0	0	0	0	0	0	0	0	0	0.00398689	0.00419541	0	0	0	0	0	0	0	0	0	0	0	0	0	0	0	0
Fusobacterium	0.00369983	0.00801209	0.00119994	0.00652997	0.00207213	0.0028296	0.00275444	0	0.00197265	0.00990899	0.00132419	0	0.00639221	0.00330816	0.00637276	0.00314017	0.00256095	0.00530107	0.000795976	0.000458424	0.000799211	0	0.00633107	0.00813877	0.00238474	0.00195015	0.000552257	0.00685248	0	0.00303485	0.00130063	0.00540688	0.00518988	0.000165508	0.00549058	0.000588337	0.00152818	0.00269968	0.00504367	0	0.00462915	0.00442113	0.0035803	0.00165178	0.00542166	0.00121453	0	0.00524551	0.00256078
Gallicola	0.00276905	0	0	0	0	0	0	0	0	0	0	0	0	0	0	0	0	0	0	0	0	0	0	0	0	0	0	0	0	0	0	0	0	0	0	0	0	0	0	0	0	0	0	0	0	0	0	0	0
Garicola	0	0	0	0	0	0	0	0	0	0	0	0	0	0	0	0	0	0	0	0	0	0	0	0	0	0	0	0	0	0	0	0	0	0	0	0	0	0	0	0	0	0	0	0	0	0	0	0	0
Gemella	0.00104712	0	0	0	0	0	0	0	0	0	0	0.00573371	0	0	0	0	0	0	0	0	0	0	0	0.000911291	0	0	0	0	0	0	0	0	0	0	0	0.000207648	0	0	0	0	0	0	0.0015764	0	0.0010278	0	0	0	0.00241692
Geobacillus	0	0	0	0	0.0018623	0.0110552	0.111463	0.168285	0.209408	0.0734321	0.135169	0.00374564	0.000837075	0	0.00090465	0.00120776	0.00211705	0.00132527	0.00433011	0.000916847	0	0	0.00574614	0.0137008	0.16821	0.094458	0.174283	0.00993225	0.0337912	0.307793	0.241555	0.130557	0.205078	0.0185645	0.0534391	0.208825	0.202594	0.0729845	0.216533	0.00432548	0.0466024	0.0591252	0.0935688	0.164046	0.0898042	0.0515433	0.32012	0.0820363	0.0699468
Geomicrobium	0	0	0	0	0	0	0.00422348	0	0	0	0	0	0	0	0	0	0	0	0	0	0	0	0	0	0	0	0	0	0	0	0	0	0	0	0	0	0.00148452	0	0	0	0	0	0.000641248	0.000887067	0	0	0	0	0
Georgenia	0	0.00502646	0	0	0	0	0	0	0	0	0	0	0	0	0	0	0	0	0	0	0	0	0	0	0	0	0	0	0	0	0	0	0	0	0	0	0	0	0	0	0	0	0	0	0	0	0	0	0
Gilvimarinus	0	0.00941043	0	0	0	0	0	0	0	0	0	0	0	0	0	0	0	0	0	0	0	0	0	0	0	0	0.00138064	0	0	0	0	0	0	0	0	0	0	0	0	0	0	0	0	0	0	0	0	0	0
Glutamicibacter	0	0.00139834	0	0	0	0	0	0	0	0	0	0	0	0.00248112	0	0	0	0.000432152	0	0	0	0	0	0	0	0	0.00142666	0	0	0.00114215	0	0	0	0	0	0	0	0	0	0	0	0	0	0	0	0	0	0	0.00020141
Glycomyces	0	0	0	0	0	0	0	0	0	0	0	0	0	0	0	0	0	0	0	0	0	0	0	0	0	0	0	0	0	0	0	0	0	0	0	0	0	0	0	0	0	0	0	0	0	0	0	0	0
Granulicatella	0	0	0	0	0	0	0	0	0	0	0	0.00106607	0	0	0	0	0	0	0	0	0	0	0	0	0	0	0.00124258	0	0	0	0	0	0	0	0	0	0	0	0	0	0	0	0	0	0	0	0.00215469	0	0.000374047
GWE2-31-10	0	0	0	0	0	0	0.00899784	0	0	0	0	0	0	0	0	0	0	0	0	0	0	0	0	0	0	0	0	0	0	0	0	0	0	0	0	0	0	0	0	0	0	0	0	0	0	0	0	0	0
Haematobacter	0	0	0	0	0	0	0	0	0	0	0	0	0	0	0	0	0	0	0	0	0	0	0	0	0	0	0	0	0	0	0	0	0	0	0	0	0	0	0	0	0	0	0	0	0	0	0	0	0
Haemophilus	0.00425829	0	0	0	0	0.00503405	0	0.00334294	0.00136045	0	0	0.0075201	0	0	0	0	0	0	0	0	0	0	0	0	0.000829474	0	0	0	0.000413923	0.000326328	0.00415477	0	0.00276586	0	0	0.000761377	0	0	0	0	0	0.00636642	0.0028589	0.00318121	0.00560152	0.00207358	0.00312059	0	0.000345274
Halomonas	0.00118674	0.00434618	0.000699965	0.00107092	0.000419672	0.00164512	0.000459074	0.00362744	0.00163254	0.000994005	0.000101861	0.00132538	0.0161708	0.00100683	0.00291498	0.00241552	0.000819504	0.000749064	0.0044893	0	5.32808e-05	0.000160604	0.00144514	0.000628476	0.00158983	0.00109917	0.00625892	0.00542809	0.000225776	0.00261063	0.000830955	0.0051065	0.00146063	0.000275847	0.00470084	0.000588337	0.00397328	0.00378576	0.0015254	0.000492505	0.00362732	0.00135581	0.00277874	0.00189649	0	0.00145151	0.00159744	0.000515952	0.00224428
Helcococcus	0	0	0	0	0	0	0	0	0	0	0	0	0	0	0	0	0	0	0	0	0	0	0	0	0	0	0	0	0	0	0	0	0	0	0	0	0.000480286	0	0	0	0	0	0	0	0	0	0	0	0
hgcI_clade	0	0	0	0	0	0	0	0.00152922	0.00190463	0	0	0	0	0	0	0	0	0	0	0	0	0	0	0	0.00141702	0	0.000506236	0.000577456	0	0	0.000433542	0	0	0	0	0.000795985	0	0	0	0	0	0	0	0	0.000847937	0	0.00263764	0	0
Holdemanella	0	0	0	0	0.00571803	0	0	0	0	0	0	0	0	0	0	0	0	0	0	0	0	0	0	0	0	0	0	0.0039267	0	0	0	0	0	0	0	0	0.000698598	0	0	0	0	0	0	0	0	0	0	0	0
Hydrogenophaga	0	0	0	0	0	0.00444181	0	0	0	0	0	0	0	0	0	0	0	0	0	0	0	0	0	0	0.00138246	0	0	0	0	0	0	0	0	0	0	0	0	0.00117917	0.000910321	0	0	0	0.000881716	0	0	0	0	0	0
Hydrogenophilus	0	0	0	0.000574638	0.000262295	0.00187543	0.0132213	0.0322202	0.0190463	0.0114932	0.0135475	0	0	0	0	0	0	8.64304e-05	0.00286551	0	0	0	0.00137632	0.000722748	0.0186632	0.0157075	0.0195591	0.00762242	0.00319849	0.0463386	0.0298782	0.0196341	0.0364224	0.00408253	0.0132	0.0430178	0.023927	0.0141811	0.0571534	0.00162741	0.00532007	0.00884225	0.00830951	0.027805	0.0128989	0.0126489	0.0543131	0.0121249	0.0199683
Hylemonella	0	0	0	0	0	0.0122068	0	0.0063658	0.0145568	0.00571553	0.00193535	0	0	0	0	0	0	0	0	0	0	0	0	0	0.023329	0.00967982	0.00635096	0.000461965	0	0.00127268	0.00130063	0	0	0.00132406	0.00364785	0.00179962	0.00240143	0.00695091	0.0111453	0	0.00252185	0.00412639	0.00104203	0.000672948	0	0.0086498	0.00925032	0.00300972	0.00247446
Hyphomicrobium	0	0	0	0	0	0	0	0	0	0	0	0	0	0	0	0	0	0	0	0	0	0	0	0	0.00117509	0	0	0	0	0	0.000686441	0	0	0	0	0	0	0.000248247	0	0	0	0	0	0	0	0	0.00163459	0	0
Iamia	0.00200116	0.00521542	0	0	0	0	0	0	0	0	0	0	0	0	0	0	0	0	0	0	0	0	0	0	0	0	0	0	0	0	0	0	0	0	0	0	0	0	0	0	0	0	0	0	0	0	0	0	0
Incertae_Sedis	0	0	0	0	0	0.000625144	0.00785016	0	0	0	0	0	0	0	0	0	0	0	0	0	0	0	0	0	0	0	0	0	0	0	0	0	0	0	0	0	0.01371	0	0	0	0	0	0	0	0	0	0	0	0
Isoptericola	0.00314136	0	0	0	0	0	0	0	0	0	0	0	0	0	0	0	0	0	0	0	0	0	0	0	0	0	0	0	0	0	0	0	0	0	0	0	0	0	0	0	0	0	0	0	0	0	0	0	0
Janibacter	0.000814427	0	0	0	0	0	0	0	0	0	0	0	0.000684879	0.00891766	0	0.017899	0	0	0	0	0	0	0	0	0	0	0.0125178	0	0	0	0.00108385	0	0	0	0	0	0.00109156	0	0	0	0	0	0	0	0	0	0	0	0.000546684
Janthinobacterium	0	0	0	0.000365678	0	0	0	0	0.000306102	0	0	0	0	0	0	0	0	0.00181504	0	0	0	0	0	0	0	0	0.00110451	0.00165537	0	0.000620023	0	0.0014473	0	0.0023447	0.000300854	0	0.00122255	0.000403401	0	0	0	0	0	0	0.00215838	0	0	0	0.000172637
Jeotgalibaca	0	0	0	0	0	0	0	0	0	0	0	0	0	0	0	0	0	0	0	0	0	0	0	0	0	0	0	0	0	0	0	0	0	0	0	0	0.000829586	0	0	0	0	0	0	0	0	0	0	0	0
Jeotgalicoccus	0.00311809	0.00876795	0	0	0	0	0.00298398	0	0.00700633	0	0	0	0.0048322	0.0107875	0	0.00859924	0	0	0	0	0	0	0	0	0	0.000319115	0.00418795	0	0	0	0	0	0.000745851	0	0	0	0.00205213	0.000248247	0	0	0.00110547	0.00132634	0.000267187	0	0	0	0	0	0.00175514
Klebsiella	0.0210122	0.0195389	0.0269487	0.0269557	0.0274885	0.00582371	0.00220355	0.00476546	0.00768655	0.0171776	0.00791118	0.00446596	0.0192527	0.015534	0.0235008	0.0152661	0.00915113	0.0243734	0.030056	0.0264612	0.0192077	0.0396692	0.0228469	0.020017	0.0123384	0.00524767	0.00400387	0.0122036	0.00105362	0.00574338	0.00946566	0.00849263	0.00661943	0.0264261	0.0138393	0.00349541	0.00825219	0.0147086	0.00794686	0.000749465	0.0134384	0.0112297	0.00924466	0.00691301	0.0127704	0.0235796	0.00170889	0.010577	0.00270465
Kocuria	0	0	0	0	0	0	0	0.00252498	0	0	0	0	0	0	0	0	0	0.00296744	0	0	0	0	0	0	0	0	0	0	0	0	0	0.000901147	0.00133632	0	0	0	0.00100424	0	0	0	0	0	0	0	0	0	0	0	0
Lachnospiraceae_FCS020_group	0	0	0	0	0	0	0.0037644	0	0	0	0	0	0	0	0	0	0	0	0	0	0	0	0	0	0	0	0	0	0	0	0	0	0	0	0	0	0	0	0	0	0	0	0	0	0	0	0	0	0
Lachnospiraceae_NK3A20_group	0	0	0	0.000417918	0	0	0	0	0.0018026	0	0	0	0	0.00021575	0	0	0	0.000115241	0	0	0	0	0	0	0	0	0	0	0	0	0	0	0	0	0	0	0.00200847	0.000310308	0	0	0	0	0	0	0	0	0	0	0
Lachnospiraceae_NK4A136_group	0	0	0	0	0	0	0.00867649	0	0.000884294	0.00145994	0	0	0	0	0	0	0	0	0	0	0	0	0	0	0	0	0	0	0	0	0	0	0	0	0	0	0.010348	0	0	0	0.000449097	0	0.000694686	0	0	0	0	0	0
Lactobacillus	0	0.00302343	0	0	0.0024918	0	0	0	0	0	0.00492326	0	0	0	0	0	0	0	0	0	0	0	0	0	0	0	0	0	0	0	0	0	0	0	0	0	0	0	0	0	0	0	0	0	0	0	0	0	0
Lactococcus	0.00118674	0.00139834	0.00149993	0.000470158	0.000655738	0	0	0	0	0.000124251	0.00047535	0	0.00110342	0	0.00170878	0.00297109	0	0.00164218	0.000286551	0.00231759	0.00106562	0	0.00116987	0.000848443	0	0	0	0	0	0.000261063	0	0	0	0.000248262	0	0	0	0	0.000172223	0	0	0.000235793	0	0.0013459	0.000179865	0.000622075	0	0	0
Lautropia	0	0	0	0	0	0	0	0	0	0	0	0.000835566	0	0	0	0	0	0.00155575	0	0	0	0	0	0	0	0	0	0	0	0	0	0	0	0	0	0	0	0	0	0	0	0	0	0	0	0	0	0	0
Lawsonella	0.0196859	0	0	0	0.000183607	0.000197414	0	0.00312956	0	0	0	0.00486933	0	0	0.000281447	0	0	0	0	0	0	0	0	0	0	0	0	0.0026178	0	0.00146848	0.00278189	0.000846532	0.0029834	0	0	0	0.00117888	0.00108608	0.000885718	0	0.000276367	0	0.00227109	0.00183531	0.00285215	0.00296226	0.00319489	0.000515952	0.00117969
Legionella	0	0	0	0	0	0.0014806	0	0.00440983	0.00734644	0.000994005	0	0	0	0	0	0	0	0	0	0	0	0	0	0.000251391	0.00117509	0.00262383	0.00142666	0	0	0.000456859	0	0	0	0	0.00109059	0.00200727	0	0.000589586	0.00132858	0	0.000518188	0.00153266	0.000721404	0	0	0	0.00434653	0	0.000690548
Leptotrichia	0	0	0	0	0	0	0	0	0	0	0	0	0	0	0	0	0	0	0	0	0	0	0	0	0	0	0	0	0	0	0	0	0	0	0	0	0	0	0	0	0	0	0	0	0.00223547	0	0.00178319	0.00283773	0
Leucobacter	0.000628272	0	0	0	0	0	0	0	0	0.000714441	0	0	0	0	0	0	0	0	0	0	0.000532808	0	0	0	0	0	0.00234709	0	0	0	0	0	0	0	0	0	0	0	0	0	0	0	0	0	0	0	0	0	0
Limnohabitans	0	0	0	0	0	0.00365216	0	0.0016359	0.0081287	0.00267139	0.00295396	0	0	0	0	0	0	0	0	0	0	0	0	0	0.00622105	0.00234018	0.00230107	0	0.000489182	0	0	0	0	0	0.00120341	0	0	0.0021101	0.00413335	0	0.00176184	0	0	0	0.00185004	0.00429528	0.0117394	0	0.000891958
Listeria	0	0	0	0	0	0	0	0	0.000442147	0	0	0	0	0	0	0	0	0	0	0	0	0	0	0	0	0	0	0	0	0	0	0	0	0	0	0	0	0	0	0	0	0.000383164	0	0	0	0	0	0	0.000891958
Luteibacter	0	0	0	0	0	0	0	0	0	0	0.000814885	0	0	0	0	0	0	0	0	0	0	0	0	0	0	0	0	0	0	0	0	0	0	0	0	0	0	0	0.000418256	0	0	0	0.000454218	0.00061177	0	0	0	0.00120389	0
Luteimonas	0	0	0	0	0	0	0	0	0	0	0	0	0	0	0	0	0	0	0	0	0	0	0	0	0	0	0	0	0	0	0	0	0	0.00366876	0	0	0	0	0	0	0	0	0	0	0	0	0	0	0
Lysobacter	0.00107039	0.00313681	0	0	0	0	0	0	0	0	0	0	0.00106537	0	0	0	0	0	0	0	0	0	0	0	0	0	0.00920429	0	0	0	0	0	0	0	0	0	0	0	0	0	0	0	0	0	0	0	0	0	0
Macrococcus	0	0	0	0.000783597	0	0	0.00137722	0.0090686	0.00227876	0.00152207	0	0	0	0	0	0	0	0	0	0	0	0	0	0	0	0	0	0	0	0	0	0	0	0	0	0	0.00489019	0.000403401	0	0	0.00224548	0.00150318	0.00504983	0	0	0	0	0	0
Malikia	0	0	0	0	0	0.0101997	0	0.00188485	0.00292497	0.000994005	0	0	0	0	0	0	0	0	0	0	0	0	0	0	0.00165895	0	0.00253118	0.00200185	0.000451552	0	0	0.000600765	0	0	0	0	0	0	0.000762701	0	0	0	0	0	0	0	0	0	0
Mannheimia	0	0	0	0	0	0	0	0	0	0	0	0	0	0.000287666	0	0	0.598819	0	0	0	0	0	0	0	0	0	0	0	0.885682	0	0	0	0	0	0.000451281	0	0	0	0	0	0	0	0	0.00437416	0	0	0	0	0
Marinilactibacillus	0	0	0	0.00370902	0	0.00325733	0.0157003	0.00807283	0.00306102	0	0.000169768	0	0	0	0	0	0	0.000921925	0	0.00499172	0	0.00224845	0	0	0	0	0	0	0	0	0	0	0.00043508	0.000993049	0.000752134	0	0.00353665	0	0	0	0.0136802	0.00153266	0.0233521	0	0	0	0	0	0
Marinococcus	0	0	0	0	0.000209836	0	0	0.00455208	0	0.00105613	0	0	0	0	0	0	0	0	0	0	0	0	0	0	0	0	0	0	0	0	0	0	0	0	0	0	0	0	0	0	0	0	0	0	0	0	0	0.00137587	0
Marvinbryantia	0	0	0	0.000417918	0	0.00332313	0	0	0.0011904	0	0	0	0	0	0	0	0	0	0	0	0	0	0	0	0	0	0	0	0	0	0	0	0.00105662	0	0	0	0	0	0	0	0	0	0	0	0	0	0	0	0
Massilia	0	0	0	0	0	0	0	0	0	0	0	0	0	0	0	0	0	0	0	0	0	0	0	0	0	0	0	0	0	0	0	0	0	0	0	0	0	0	0	0	0	0	0	0	0	0	0	0	0
Megasphaera	0	0	0	0	0	0	0	0	0.000442147	0	0	0	0.000951221	0.0274002	0	0	0	0	0	0	0	0	0	0	0	0	0	0	0	0	0	0	0	0	0	0	0	0	0	0	0	0	0	0	0.00107919	0	0	0.000687935	0.00103582
Methylobacillus	0	0	0	0	0	0	0	0.00056901	0.000374124	0	0	0	0	0	0	0	0	0	0	0	0	0	0	0	0	0	0	0	0	0	0.000794826	0	0	0	0	0	0	0	0	0	0.00124365	0	0.000293905	0	0	0	0	0	0.000345274
Methylobacterium	0	0	0	0	0	0	0	0	0	0	0	0	0	0	0	0	0	0	0	0	0	0	0	0	0	0	0	0	0	0	0	0	0	0.00129648	0	0	0	0	0	0	0	0	0	0.000397651	0	0	0.000594398	0	0
Methylotenera	0	0	0	0	0	0	0	0	0	0.000652316	0	0	0	0	0	0	0	0	0	0.00264867	0	0	0	0	0.00124421	0	0.000736343	0	0	0	0	0	0	0	0	0	0	0	0	0	0	0.000383164	0.000507655	0	0	0.000829433	0	0	0
Micrococcus	0.0117277	0	0	0.00138435	0.00118033	0	0.00243309	0.00213379	0.00146249	0.00248501	0	0.000489815	0.000837075	0	0	0.000386483	0.00187803	0	0.000477585	0.000916847	0	0	0.00443863	0.0133237	0.00314509	0.001241	0.00188688	0.00123191	0.000940734	0.00120741	0.000867083	0.00139268	0.00509665	0	0	0.0016958	0.00379863	0.00288587	0.00386271	0.000214133	0.0016582	0.000589484	0.00756139	0.00498593	0.0077856	0.000859056	0.0241474	0.00378364	0.0037117
Mogibacterium	0	0	0	0.00127987	0	0.00161221	0	0	0.00166655	0.00093188	0	0	0	0	0	0	0	0	0	0	0	0	0	0	0	0	0	0	0	0.000424227	0	0	0	0.000358601	0	0	0.00135353	0	0	0	0.00107092	0.000206319	0	0	0	0	0	0	0
Moheibacter	0	0	0	0	0	0	0	0	0	0	0	0	0	0	0	0	0	0	0	0	0	0	0	0	0.00124421	0	0.00331354	0	0	0	0	0	0	0	0	0	0	0	0	0	0	0	0	0	0	0	0	0	0
Moraxella	0	0	0	0	0	0	0	0	0	0	0	0	0	0	0	0	0	0	0	0	0	0	0	0	0	0	0	0	0	0	0	0	0	0	0	0	0	0	0	0	0	0	0	0.00119295	0	0	0	0	0
Morganella	0	0	0	0	0	0	0	0	0	0	0	0	0	0	0	0	0	0	0	0	0	0	0	0	0	0	0	0	0	0	0	0	0	0	0	0	0	0	0	0	0	0	0	0	0	0	0	0	0
Myceligenerans	0	0	0	0	0	0	0	0	0	0	0	0	0	0	0	0	0	0	0	0	0	0	0	0	0	0	0	0	0	0	0	0	0	0	0	0	0	0	0	0	0	0	0	0	0	0	0	0	0
Mycoplasma	0	0	0	0	0	0	0	0	0	0	0	0	0	0	0	0	0	0	0	0	0	0	0	0	0	0	0	0	0	0	0	0	0	0	0	0	0	0	0	0	0	0	0	0	0	0	0	0	0
Neorhizobium	0	0	0	0	0	0	0	0	0	0	0	0.00146944	0	0	0	0	0	0	0	0.00129887	0	0	0	0	0	0	0	0	0	0	0	0	0	0	0	0	0.000785923	0	0	0	0	0	0	0	0	0	0	0	0
Nesterenkonia	0.0014427	0.00812547	0	0.000235079	0.000944262	0.0042773	0.00417757	0.011558	0.0018026	0.00711335	0	0	0	0.0012945	0.000462377	0	0	0.000979545	0	0	0	0	0	0.000345662	0	0	0	0	0	0	0	0	0.000466157	0	0	0	0.00903812	0	0	0	0	0.000235793	0	0	0	0	0	0	0
Niabella	0	0	0	0	0	0	0.00151494	0	0	0	0.000339536	0	0	0	0	0	0	0	0	0	0	0	0	0	0	0	0	0	0	0	0	0	0	0	0	0	0	0	0.000516669	0	0	0	0.000187031	0	0	0	0	0	0
Nocardiopsis	0	0	0	0	0	0	0	0	0	0	0	0	0	0	0	0.000603879	0	0	0	0	0	0	0	0	0	0	0.00096645	0	0	0	0	0	0	0	0	0	0	0	0	0	0	0	0	0	0	0	0	0	0.000517911
Novosphingobium	0	0	0	0	0	0	0	0.00152922	0.000816271	0	0.000237675	0	0	0	0	0	0	0	0	0	0	0	0	0	0	0.000531858	0	0	0	0.00081582	0	0	0	0	0	0	0	0.000651648	0.000196826	0	0	0	0.000427499	0.00104001	0	0	0.000371499	0	0.00060423
Oceaniovalibus	0	0	0	0	0	0	0	0	0	0	0	0	0	0.000647249	0	0	0	0	0	0	0	0	0	0	0	0	0	0	0	0	0	0	0	0	0	0	0	0	0	0	0	0	0	0	0	0	0	0	0
Ochrobactrum	0	0	0	0	0.000577049	0	0	0	0	0	0	0	0	0	0	0	0	0	0	0	0	0	0	0.000377086	0	0	0.000736343	0	0	0	0	0	0	0	0	0	0	0.00105505	0	0	0	0	0	0	0	0	0	0	0
Oligella	0	0	0	0	0	0.00085546	0	0	0	0	0	0	0	0	0	0.000917897	0	0	0	0	0	0.00084317	0	0	0	0	0.00529247	0	0	0	0	0	0	0	0	0	0	0	0	0	0	0	0	0	0	0	0	0	0
Olsenella	0	0	0	0	0	0	0	0	0	0	0	0	0	0.0105358	0	0	0	0	0	0	0	0	0	0	0	0	0	0	0	0	0	0	0	0	0	0	0	0	0	0	0	0	0	0	0	0	0	0	0.000891958
Ornithinimicrobium	0	0.0102797	0	0	0	0	0	0	0	0	0	0	0	0	0	0.000386483	0	0	0	0	0	0	0	0	0	0	0	0	0	0	0	0	0	0	0	0	0	0	0	0	0	0	0	0	0	0	0	0	0
Ottowia	0	0	0	0	0	0	0.00339714	0.00256055	0.00258486	0.00142888	0.00159582	0.000691503	0.000760977	0	0	0	0	0	0	0	0	0	0	0	0.00314509	0.00234018	0.00289935	0	0	0.00212113	0.000686441	0	0.00382249	0	0.00120341	0.00134971	0.00205213	0.00288587	0.0075286	0.000428266	0.00124365	0.000884225	0	0	0	0	0	0	0
Paenibacillus	0	0	0	0	0	0	0	0	0	0	0	0	0	0.000323625	0	0	0	0	0	0	0	0	0	0	0	0	0	0	0	0	0	0	0	0	0	0	0	0	0	0	0	0	0	0	0	0	0	0	0
Paludibacterium	0.00151251	0	0.00494975	0.00227243	0.000918033	0.00914684	0	0.00149365	0.00125842	0.00624359	0.000984653	0.000979629	0.000684879	0.00179791	0.00323664	0.00314017	0.00283412	0.00486891	0.00378884	0.00315803	0.00279724	0.00293102	0.0029935	0.00226251	0.00314509	0.00195015	0	0.00169387	0	0.00261063	0.00534701	0.0010923	0.000590466	0.000579278	0.00594186	0.00377228	0.00257608	0.00338236	0.00275557	0.00012848	0.00224548	0.00421481	0.000961872	0.00226355	0	0.00468037	0	0.00189182	0.00158251
Paracoccus	0	0	0	0	0.000393443	0	0	0	0	0.000900817	0	0	0	0	0	0	0	0.00103717	0	0	0	0	0.000722568	0	0	0.000850973	0	0.00111642	0	0	0	0	0	0	0	0.000449905	0	0.000930925	0	0	0	0	0.00122906	0	0	0	0.00557248	0	0
Parvimonas	0	0	0	0	0	0	0	0	0	0	0	0	0	0	0	0	0	0	0	0	0	0	0	0	0	0	0	0	0	0	0	0	0	0	0	0	0	0	0	0	0	0	0	0	0	0	0	0	0
Pedobacter	0.000279232	0	0	0	0.00120656	0	0	0	0.00227876	0.000341689	0	0	0.000456586	0.000359583	0	0	0	0	0	0	0	0	0	0.000314238	0	0	0.000782365	0.000808439	0	0	0	0.00161114	0	0	0.000413674	0	0	0	0.000664288	0	0	0	0.000694686	0	0.00141323	0	0	0.000257976	0
Pedomicrobium	0	0	0	0	0	0	0	0	0	0	0	0	0	0	0	0	0	0	0	0	0	0	0	0	0	0	0	0	0	0	0	0	0	0	0	0	0	0	0	0	0	0	0	0	0.00357161	0	0	0	0
Pelagibacterium	0	0	0	0	0	0	0	0	0	0	0	0	0.00034244	0.000503416	0	0	0	0	0	0	0	0	0	0	0	0	0.00105849	0	0	0	0	0	0	0	0	0	0	0	0	0	0	0	0	0	0	0	0	0	0
Peptoniphilus	0	0	0	0	0	0	0	0	0.0011904	0	0.000746978	0.00132538	0	0	0	0	0	0	0	0	0	0	0	0	0	0	0	0.00119341	0	0	0.00227609	0	0	0	0	0	0	0	0	0	0.00138184	0	0	0	0	0	0	0	0.000661775
Peptostreptococcus	0	0	0	0	0	0	0	0	0	0	0	0	0	0	0	0	0	0	0	0	0	0	0	0	0	0	0	0	0	0	0	0	0	0	0	0	0	0	0	0	0	0	0	0	0	0	0	0	0
Phascolarctobacterium	0	0	0	0	0	0	0.00651884	0	0.000442147	0	0	0	0	0.000647249	0	0	0	0	0	0.00188463	0	0	0	0	0	0	0	0	0	0	0	0	0	0	0	0	0.000523949	0	0	0	0	0	0	0	0	0	0	0.000601943	0
Planococcus	0	0	0	0	0	0	0	0	0	0	0	0	0.000608782	0.00115067	0	0	0	0	0	0	0.00226443	0	0	0	0	0	0	0	0	0	0	0	0	0	0	0	0	0	0	0	0	0	0	0	0	0	0	0	0
Polynucleobacter	0	0	0	0	0	0.00641595	0.00201992	0.00334294	0.0126522	0.00422452	0.00519489	0	0	0	0	0	0	0	0	0	0	0	0	0	0.0124075	0.00936071	0	0.00361872	0	0.000946352	0.00166191	0	0.000528311	0.00088271	0.00259486	0.000795985	0.00183382	0.00496494	0.00533891	0.000214133	0.00369641	0.00303584	0.00339327	0.000948244	0	0	0.00646408	0.010749	0.0020141
Porphyromonas	0	0	0	0	0	0	0	0	0	0	0	0	0	0	0	0	0	0	0	0	0	0	0	0	0	0	0	0	0	0	0	0	0	0	0	6.92161e-05	0	0	0	0	0	0	0	0	0	0	0	0	0
Prevotella	0	0	0	0	0	0	0	0	0	0	0	0.000432189	0	0	0	0	0	0	0	0	0	0	0	0	0	0	0	0	0	0	0.000541927	0	0	0	0	0	0	0	0	0	0	0	0	0	0	0	0	0	0
Prevotella_1	0	0	0	0.000574638	0.000157377	0.00500115	0	0	0.00289096	0.00316839	0	0	0	0	0	0	0	0	0	0	0	0	0	0	0	0	0	0	0	0	0	0	0	0	0	0	0	0	0	0	0	0	0	0	0	0	0	0	0
Prevotella_6	0	0	0	0	0	0	0	0	0	0	0	0	0	0	0	0	0	0	0	0	0	0	0	0	0	0	0	0	0	0	0	0	0	0	0	0	0	0	0	0	0	0	0	0	0	0	0	0	0
Prevotella_7	0.000605003	0	0	0	0	0	0	0	0	0.00152207	0	0.00435071	0	0.0242359	0	0	0	0	0	0	0	0	0	0	0	0.000354572	0.000230107	0	0.00120414	0	0	0.00333151	0.000528311	0	0	0.000588337	0.000742261	0	0	0	0.00176184	0.00200424	0	0.000183531	0.013567	0.0052432	0.000742997	0	0.000690548
Prevotella_9	0.00167539	0	0	0.000809717	0	0	0	0	0.00442147	0	0	0	0	0.0054297	0	0	0	0	0	0	0	0	0	0	0	0	0	0	0	0	0	0	0	0	0	0	0.000567611	0	0	0	0	0	0	0	0	0	0	0	0.00112214
Prevotellaceae_UCG-003	0	0	0	0	0	0	0	0	0	0	0	0	0	0.00154621	0	0	0	0	0	0	0	0	0	0	0	0	0	0	0	0	0	0	0	0	0	0	0	0	0	0	0	0	0	0	0	0	0	0	0
Prevotellaceae_UCG-004	0	0	0	0	0	0	0.00413166	0.00106689	0	0	0	0	0	0	0	0	0	0	0	0	0	0	0	0	0	0	0	0	0	0	0	0	0	0	0	0	0	0	0	0	0	0	0	0	0	0	0	0	0
Proteiniphilum	0	0	0	0	0	0	0	0	0	0	0	0	0	0	0	0	0	0	0	0	0	0	0	0	0	0	0	0	0	0	0	0	0	0	0	0	0	0	0	0	0	0	0	0	0	0	0	0.0010319	0
Providencia	0	0	0	0	0	0	0	0	0	0	0	0	0	0	0	0	0	0	0	0	0	0	0	0	0	0	0	0	0	0	0	0	0	0	0	0	0	0	0	0	0	0	0	0	0	0	0	0	0
Pseudarcicella	0	0	0	0	0	0.00628434	0	0.0020271	0.00166655	0.000962942	0	0	0	0	0	0	0	0	0	0	0	0	0	0	0.0102302	0.000815516	0.00487827	0.00100092	0	0.000489492	0	0	0	0	0.00033846	0	0	0.00114814	0	0	0.00172729	0	0	0.000734125	0	0.000296226	0.0011145	0.00309571	0
Pseudomonas	0.0260617	0.0111489	0.00919954	0.0159593	0.00999344	0.0263548	0.0123491	0.0328248	0.0154751	0.0228932	0.0143284	0.00414902	0.0213074	0.0114347	0.0152986	0.0125365	0.00320972	0.0139441	0.0121943	0.0577359	0.0096971	0.0120854	0.0120428	0.0202684	0.022223	0.013261	0.0124258	0.019364	0.00244591	0.025421	0.0175946	0.0254506	0.0212257	0.111939	0.0240683	0.0285863	0.0178579	0.0245144	0.0265961	0.00186296	0.0267731	0.025731	0.0143212	0.0358497	0.0229971	0.0194028	0.0706962	0.0121249	0.00618616
Pseudorhodobacter	0	0	0	0	0	0	0	0	0	0	0	0	0	0	0	0	0	0	0	0	0	0	0	0	0	0	0	0	0	0	0.00411865	0	0	0	0	0	0	0	0.00167302	0	0	0	0	0	0	0	0	0.00386964	0.00117969
Pseudoscardovia	0	0	0	0	0	0	0	0	0	0	0	0	0	0.00431499	0	0	0	0	0	0	0	0	0	0	0	0	0	0	0	0	0	0	0	0	0	0	0	0	0	0	0	0	0	0	0	0	0	0	0.000316501
Pseudoxanthomonas	0	0	0	0	0	0	0.00169857	0.00149365	0.00207469	0	0	0	0	0	0	0	0	0	0	0	0	0	0	0	0.000380176	0	0	0	0	0.00150111	0	0	0	0	0	0	0.000261974	0	0.00135318	0	0	0.000943174	0.000267187	0	0	0.00225132	0	0	0.000633002
Psychrobacter	0.00134962	0.00170068	0.00264987	0.00154107	0.000183607	0.00105287	0.00068861	0.000284505	0	0.00288883	0.000135814	0	0.00395708	0.000431499	0.00313612	0.00229474	0.00177559	0.00242005	0.00436195	0.000713103	0.000799211	0	0.000756976	0.00285957	0.00124421	0.00102826	0.00032215	0.00230982	0	0.00257799	0.00346833	0.00507919	0.000497234	0.000137923	0.00439998	0	0	0.00176876	0.000196826	0	0	0.00229899	0.00120234	0.00204943	0.00423968	0.00127377	0	0	0.00385556
Ralstonia	0.00397906	0.00309902	0	0	0	0	0	0	0.000476158	0	0.00047535	0	0	0	0	0.00169086	0.000546336	0	0	0.00201197	0.000985694	0.00176664	0	0	0	0	0	0.00146289	0	0.000750555	0	0.00128345	0	0	0	0	0.000611274	0.000403401	0	8.56531e-05	0	0.000176845	0	0	0.000693766	0	0	0	0
Rhizorhapis	0	0	0	0	0	0	0	0	0.000510169	0	0.000679071	0	0	0	0	0	0	0	0	0	0	0	0	0	0.000691228	0	0.000690322	0	0	0.00166427	0.00213158	0	0	0.000110339	0	0.00138432	0	0.00375473	0.000565875	0	0.000552734	0.000795803	0	0.000672948	0	0.0018366	0	0	0
Rhodanobacter	0	0	0.0019999	0.00188063	0.000655738	0.00898233	0.000826332	0.00643693	0.000884294	0.00304414	0.000645117	0.000432189	0.00376684	0.00244516	0.00339746	0	0	0.00161337	0.00646332	0.00371832	0.00167834	0	0.00175481	0.00238821	0	0.00109917	0	0.00250231	0	0.00365488	0.00350446	0.00294921	0.00316987	0.000524109	0.00436238	0.000588337	0.0013972	0.00328927	0.00142699	0.000107066	0.00545825	0.00504008	0.00168328	0.00406827	0.00020556	0.00154038	0	0	0.000517911
Rhodobacter	0	0	0	0	0	0.00417859	0.00137722	0	0	0.000683378	0	0	0	0	0	0	0	0	0	0	0	0	0	0	0	0.00159557	0	0	0	0	0	0	0	0	0.000940168	0	0	0	0	0	0	0.000854751	0	0	0	0	0	0	0
Rhodococcus	0	0	0	0	0	0	0	0	0	0	0	0	0	0	0	0	0	0	0	0	0	0	0	0	0	0	0	0	0	0	0	0	0	0.00041377	0	0	0	0	0	0	0.000690918	0	0	0	0	0	0	0	0
Rhodoferax	0	0	0	0	0	0.00526437	0	0	0	0	0	0	0	0	0	0	0	0	0	0	0	0	0	0	0.00248842	0	0	0	0	0	0	0	0	0	0	0	0	0	0	0	0	0	0	0	0	0	0	0	0
Rhodoluna	0	0	0	0	0	0.00180963	0.000964055	0.00124471	0.00193864	0	0	0	0	0	0	0	0	0	0	0	0	0	0	0	0.00266123	0.0017374	0	0.00327225	0	0.000456859	0.00195094	0	0	0.000303432	0	0.00100363	0	0	0.000664288	0	0	0.00156213	0.00184359	0	0.000462511	0.00068132	0	0.00197781	0
Rhodovastum	0	0	0	0	0	0	0	0	0	0	0	0	0	0	0	0	0	0	0	0	0	0	0	0	0	0.000780059	0	0	0	0	0.00140901	0	0	0	0	0	0	0	0	0	0	0	0	0	0	0	0.00408648	0.00120389	0
Rickettsiella	0	0	0	0	0	0	0	0	0.0011904	0.00105613	0	0.000662691	0	0	0	0	0	0	0	0	0	0	0	0	0.00072579	0	0	0	0	0	0	0.00251229	0	0	0	0	0	0	0.0014762	0	0	0.00176845	0.000320624	0	0	0.00399905	0	0	0
Rikenellaceae_RC9_gut_group	0	0	0	0.00112316	0	0	0.0121195	0	0	0	0	0	0	0	0	0	0	0	0	0	0	0	0	0	0	0	0.00032215	0	0	0	0	0	0	0	0	0	0	0	0	0	0	0	0.000774842	0	0	0	0	0	0
Romboutsia	0	0.00132275	0	0	0.0034623	0.00105287	0.00275444	0	0.00455751	0	0	0	0	0.000359583	0	0	0	0	0	0	0	0	0	0	0	0.000496401	0	0	0	0	0	0	0.00360495	0	0	0	0	0	0	0	0.0029364	0.00114949	0	0	0	0	0	0.0010319	0.00060423
Roseburia	0	0	0	0	0	0	0.0117064	0	0	0	0	0	0	0	0	0	0	0	0	0	0	0	0	0	0	0	0	0	0	0	0	0	0	0	0	0	0.0271144	0	0	0	0	0	0.00141609	0	0	0	0	0	0
Rosenbergiella	0.00290867	0	0	0	0	0	0	0	0	0	0	0	0	0	0	0	0	0	0.00248344	0	0	0.00554083	0	0.00141407	0.00138246	0	0	0	0	0	0	0	0	0	0	0	0	0	0	0	0	0	0	0.00171296	0	0	0	0	0
Rothia	0.00290867	0	0	0	0	0	0.00192811	0	0	0	0	0.00201688	0	0	0	0	0	0	0	0	0	0	0	0	0	0	0	0	0	0	0	0	0	0	0	0	0	0.000248247	0	0	0.000345459	0	0.000854998	0	0.000847937	0.000829433	0.00382644	0	0.000719321
Rubrobacter	0	0	0	0	0.000183607	0	0.000459074	0.00782389	0.0159853	0.00897711	0.00689257	0.000201688	0.000418537	0	0.000341757	0	0	0.000201671	0.0024516	0	0	0	0	0	0.0307251	0.00492855	0.010815	0.0138204	0.00240828	0.0105404	0.0137288	0.00718187	0.0564982	0.0016275	0.00710767	0.0178232	0.0133607	0.015081	0.0284906	0.000428266	0.00380005	0.0127328	0.0101798	0.00575064	0.000488206	0.00186622	0.0214726	0	0.00880449
Ruminiclostridium_9	0	0	0	0	0	0	0	0	0	0	0	0	0	0	0	0	0	0	0	0	0	0	0	0	0	0	0	0	0	0	0	0	0	0	0	0	0	0	0	0	0	0	0	0	0.00398273	0	0	0	0
Ruminobacter	0.00146597	0.000793651	0	0	0	0	0	0	0	0	0	0	0	0.000934915	0	0	0	0	0	0	0	0	0	0	0	0	0	0	0	0	0	0	0	0	0	0	0	0	0	0	0	0	0	0	0	0	0	0	0.000805639
Ruminococcaceae_UCG-001	0	0	0	0.000940316	0	0	0.00518753	0	0.00078226	0	0	0	0	0	0	0	0	0	0	0	0	0	0	0	0	0	0	0	0	0	0	0	0	0	0.000564101	0	0	0	0	0	0	0.00120844	0	0	0	0	0	0	0
Ruminococcaceae_UCG-002	0	0.00472411	0	0.000417918	0	0.000526437	0.00973236	0.00192041	0	0	0	0	0	0	0	0	0	0	0	0	0	0	0	0	0	0	0	0	0	0	0	0	0	0	0	0	0	0	0	0	0	0	0	0	0	0	0	0	0
Ruminococcaceae_UCG-005	0.000372309	0	0	0.0110226	0	0.00862041	0.208511	0.00515666	0.0111557	0.00313733	0.000237675	0	0	0	0	0	0	0.000259291	0	0.00275054	0	0	0	0	0	0	0	0	0	0	0	0	0.00065262	0	0.00188034	0	0.0072043	0.000155154	0	0	0	0	0.00366046	0	0	0	0	0.00438559	0
Ruminococcaceae_UCG-009	0	0	0	0	0	0	0.00780425	0	0	0.000310627	0	0	0	0	0	0	0	0	0	0	0	0	0	0	0	0	0	0	0	0	0	0	0	0	0	0	0	0	0	0	0	0	0	0	0	0	0	0	0
Ruminococcaceae_UCG-010	0	0	0	0.00130599	0	0	0.00399394	0	0	0	0	0	0	0	0	0	0	0	0	0	0	0	0	0	0	0	0	0	0	0	0	0	0	0	0	0	0	0	0	0	0	0	0	0	0	0	0	0	0
Ruminococcaceae_UCG-013	0	0	0	0	0	0.00345474	0	0	0	0	0	0	0	0	0	0	0	0	0	0	0	0	0	0	0	0	0	0	0	0	0	0	0	0	0	0	0	0	0	0	0	0	0	0	0	0	0	0	0
Ruminococcaceae_UCG-014	0	0	0	0	0	0	0	0	0	0	0	0	0	0.00352391	0	0	0	0	0	0	0	0	0	0	0	0	0	0	0	0	0	0	0	0	0	0	0.000742261	0	0	0	0	0	0	0	0	0	0	0	0
Ruminococcus_1	0	0	0	0	0	0	0	0	0	0	0	0	0	0	0	0	0	0	0	0	0	0	0	0	0	0	0	0	0	0	0	0	0	0	0	0	0	0	0.00135318	0	0	0	0	0	0	0	0	0	0
Ruminococcus_2	0	0	0	0	0.00139016	0	0.00426938	0	0.0018026	0	0	0	0	0	0	0	0	0	0	0	0	0	0	0	0	0	0	0	0	0	0	0.0119061	0.00313879	0	0	0	0.00187748	0	0	0	0	0	0	0	0	0	0	0.00266575	0
Salinicoccus	0.0040256	0.0107332	0.00099995	0.000809717	0.000314754	0.0128648	0.029748	0.0186706	0.0420039	0	0	0.000835566	0.00182635	0.00334412	0	0	0	0	0.000923332	0	0	0.00124468	0	0	0	0	0	0	0	0	0	0	0	0	0	0	0.0128367	0.000558555	0	0	0.0058728	0.00176845	0.00593155	0	0	0.000740565	0	0	0.00152496
Sandaracinus	0	0	0	0	0	0	0	0	0	0.00105613	0	0	0	0	0	0	0	0	0	0	0	0	0	0	0	0	0	0	0	0	0	0	0	0.000331016	0	0	0	0.000961956	0.00127937	0	0	0.000618958	0.000534374	0	0	0	0	0	0
Schlegelella	0.00155905	0	0	0	0.000629508	0	0.00532525	0.00647249	0.00346915	0.00422452	0.000339536	0	0	0	0	0.000386483	0	0	0	0	0	0	0.00051612	0	0.00525334	0.000602773	0.00381978	0.000500462	0.00112888	0.0124005	0.00422703	0.00832878	0.00136739	0	0.00376067	0.00463748	0.00310003	0.00152051	0.00610161	0.000599572	0	0.00221056	0.0015764	0.00235532	0.00385426	0.000740565	0.0140798	0.00128988	0.00244569
Sediminibacterium	0	0	0	0	0	0	0	0	0.00136045	0	0	0	0	0	0	0	0	0	0	0	0	0	0	0	0.00514965	0.000850973	0	0	0	0	0	0	0	0	0	0	0	0.000775771	0.00105794	0	0	0	0	0	0	0	0	0	0
Serratia	0	0.0031746	0	0	0	0	0	0	0	0.00298201	0	0	0	0	0	0	0	0	0	0	0	0	0	0	0.00421649	0	0	0	0.00184384	0	0	0.00409612	0.00295233	0.00154474	0	0.00418758	0	0	0	0	0	0.0052464	0	0	0	0.0409384	0.00271194	0	0.00684794
Sharpea	0.000860966	0	0	0.000757477	0	0.00111868	0	0	0.00319706	0	0	0	0	0.0110752	0	0	0	0	0	0	0	0	0	0	0	0	0	0	0	0	0	0	0	0	0	0	0	0	0	0	0	0	0	0	0	0	0	0	0.000834412
Shewanella	0.0488889	0.0184429	0.0301485	0.0384224	0.0289311	0.0470832	0.012395	0.034923	0.0263928	0.0534899	0.0190819	0.0082116	0.0406742	0.0409924	0.0494743	0.0362086	0.0140682	0.0416018	0.0453706	0.0265631	0.0455284	0.0557697	0.0245673	0.0522892	0.0337665	0.0233309	0.0100787	0.0733754	0.00372531	0.0370382	0.0440406	0.0401693	0.0480452	0.0107304	0.0655109	0.0259214	0.0351046	0.0506423	0.0327716	0.00218415	0.0437696	0.0642537	0.0406925	0.0452404	0.0434503	0.0484626	0.0109592	0.0449738	0.0161703
Simplicispira	0	0	0	0	0	0.0119106	0	0	0.00112237	0.000714441	0.000882792	0	0	0	0	0	0	0	0	0	0	0	0	0	0.00338702	0.00187923	0.00303742	0	0	0	0.00198707	0.00174768	0	0	0.00116581	0	0	0.000837833	0.00204207	0	0	0	0.000587811	0	0	0.00482849	0	0.00275174	0.00100705
Sinobaca	0	0	0	0	0	0	0	0	0	0.00111826	0	0	0	0	0	0	0	0	0	0	0	0	0	0	0	0	0	0	0	0	0	0	0	0	0	0	0	0	0	0	0	0	0	0	0	0	0	0	0
Solibacillus	0	0	0	0	0	0	0	0	0	0	0	0	0	0	0	0	0	0	0	0	0	0	0	0	0	0	0	0	0	0	0	0	0	0	0	0	0	0	0	0	0	0	0	0	0	0	0	0	0
Solobacterium	0	0	0	0	0	0	0	0	0	0	0	0	0	0	0	0	0	0	0	0	0	0	0	0	0	0.000567316	0	0	0	0	0	0	0	0	0	0	0	0	0	0	0	0	0.000454218	0	0	0	0.000520098	0	0
Sphingobacterium	0	0	0	0	0	0	0	0	0.000374124	0.000155313	0	0	0.00106537	0.000107875	0	0	0	0	0	0.00598497	0	0	0.00137632	0	0	0	0.00570666	0	0	0	0	0	0	0.0137648	0	0	0	0	0	0	0	0	0.00146953	0	0	0	0	0	0.000374047
Sphingomonas	0	0	0	0	0	0	0	0	0	0	0	0	0	0	0	0	0	0	0	0	0	0	0	0	0	0	0	0	0	0	0	0	0	0	0	0	0	0	0	0	0	0	0	0	0.00501053	0	0	0	0.000258956
Sphingopyxis	0	0	0	0	0	0	0	0	0.00078226	0	0	0	0	0	0	0	0	0	0	0	0	0	0	0	0.000518421	0	0	0	0	0	0	0	0	0.00171025	0.000601707	0	0	0	0	0	0.000380005	0	0	0	0	0.00148113	0	0	0
Sphingorhabdus	0	0	0	0	0	0	0	0	0.00224475	0	0	0	0	0	0	0	0	0	0	0	0	0	0	0	0.00290316	0.000709144	0	0	0	0.000489492	0	0	0.00142955	0	0	0.00089981	0.00117888	0.00114814	0.00132858	6.42398e-05	0	0	0	0.000948244	0	0.00192547	0.00200609	0	0
Sporosarcina	0	0	0	0	0	0	0	0	0	0	0	0	0.00452781	0.000827041	0	0	0	0	0	0	0	0	0	0	0	0	0	0	0	0	0	0	0	0	0	0	0	0	0	0	0	0	0	0.000764713	0	0	0	0	0
Staphylococcus	0.316789	0.426606	0.59932	0.328432	0.404511	0.00773204	0.00766653	0.0141541	0.00999932	0.0174572	0.00624745	0.782061	0.20417	0.154549	0.312647	0.25718	0.160759	0.377557	0.34539	0.242277	0.508565	0.392155	0.540034	0.285862	0.0110597	0.482147	0.0140365	0.00404219	0.00308561	0.0547252	0.0128256	0.05568	0.0366089	0.0487146	0.00376067	0.239246	0.044361	0.0158257	0.0313692	0.955546	0.0259785	0.0227541	0.223422	0.0228496	0.0269027	0.137153	0.0633405	0.242325	0.548123
Stenotrophomonas	0	0	0	0	0	0	0	0	0	0.000279564	0	0	0	0	0	0	0	0	0	0.0204508	0	0	0	0	0.0013479	0.00131192	0	0	0	0	0	0.00191152	0	0.032081	0	0	0.000742261	0	0	0	0	0	0.000427499	0	0	0	0	0	0
Streptobacillus	0	0	0	0	0	0	0	0	0	0	0	0	0	0	0	0	0	0	0	0	0	0	0	0	0	0	0	0	0	0	0	0	0	0	0	0	0	0	0	0	0	0	0	0	0	0	0	0	0
Streptococcus	0.0112624	0.00434618	0.00299985	0.00224631	0.00112787	0.000756753	0.0104669	0.00284505	0.00435345	0.00316839	0.0123591	0.0373124	0	0	0	0.000676345	0	0	0	0	0	0	0.000653752	0.000785595	0.00784544	0.00258838	0.0012886	0.0039267	0.000714958	0.00267589	0.00859858	0.00559803	0.0467711	0.000248262	0.000413674	0.00138432	0.00462821	0.00195494	0.00386271	0	0.00300549	0.00229899	0.0268256	0.0334333	0.063107	0.00853131	0.0605171	0.011007	0.00981154
Streptomyces	0	0	0	0	0	0	0	0	0	0	0	0	0	0	0	0	0	0	0	0	0	0	0	0	0	0	0	0	0	0	0	0	0	0	0	0	0	0	0	0	0	0	0	0	0	0	0	0	0
Subdoligranulum	0	0	0	0	0.00422295	0	0	0	0	0	0.00135814	0	0	0	0	0	0	0	0	0	0	0	0	0	0	0	0	0	0	0	0	0.00797378	0.0040711	0	0	0	0	0	0	0	0	0	0	0	0	0	0	0	0
Succinivibrio	0.000162885	0	0	0.0038135	0	0.00885072	0.0995731	0.000604573	0.00785661	0	0	0	0	0.00151025	0	0	0	0	0	0.00147714	0	0.00164619	0	0	0	0	0	0	0	0	0	0	0.000279694	0.000220677	0	0	0.00484653	0.000837833	0	0	0	0	0.00267187	0	0	0	0	0	0
Sulfurospirillum	0	0.000718065	0	0.00175003	0.000472131	0	0	0	0	0.00767248	0.00179954	0	0.00034244	0.000467458	0.000864443	0.000628034	0	0.00138289	0.00436195	0.000942315	0.00146522	0.000200755	0.00292468	0.00188543	0.0010714	0.00109917	0.000552257	0.00404219	0.000263405	0	0.00242061	0.00234844	0	0.000662032	0.00214358	0.00110746	0.000480286	0.0017067	0.00211588	0	0.00131274	0.000589484	0.00224437	0	0.000976412	0.000473962	0	0	0.000978277
Tabrizicola	0	0	0	0	0	0.00203994	0.00445301	0.0174971	0.0183321	0.00810735	0.00876002	0.000201688	0	0	0	0	0	0	0	0	0	0	0	0	0.0204258	0.0158848	0.00957246	0	0.00135466	0.00913719	0.0220384	0.00114691	0.0109392	0.00256538	0.00714527	0.01104	0.006855	0.0210079	0.00932464	0.000256959	0.00286731	0.0177435	0.0124776	0.00195767	0.00120767	0.0207654	0.0255591	0.0112649	0.00161128
Tepidimonas	0	0	0	0	0	0	0	0	0	0	0	0	0	0	0	0	0	0	0	0	0	0	0	0	0	0	0	0.00161688	0	0	0	0	0	0	0	0	0	0	0.00255874	0	0	0	0	0	0	0	0	0	0.000431593
Tepidiphilus	0	0	0	0	0	0	0	0	0.00265288	0.000497002	0.000848839	0	0	0	0	0	0	0	0	0	0	0	0	0	0.00141702	0	0.00151871	0	0	0.000554758	0.00093934	0	0.00155386	0	0.000488887	0.00138432	0	0.000434432	0.00135318	0.000192719	0	0	0.000694686	0	0.00149031	0	0	0	0
Thermicanus	0	0	0	0	0	0	0	0	0	0	0	0	0	0	0	0	0	0	0	0	0	0	0	0	0	0	0	0	0	0	0	0	0	0	0	0	0.000654936	0	0.0144421	0	0	0	0	0.00116236	0	0	0.000891597	0.000859919	0
Thermoactinomyces	0	0	0	0	0	0	0	0	0	0	0	0	0.000380489	0.000719166	0	0	0	0	0	0	0	0	0	0	0	0	0	0	0	0	0	0	0	0	0	0	0	0	0	0	0	0	0	0	0	0	0	0	0
Thermoanaerobacterium	0	0	0	0	0	0	0	0	0	0	0	0	0	0	0	0	0	0	0	0	0	0	0	0	0	0	0	0	0	0	0	0	0	0	0	0	0	0	0	0	0	0.000383164	0	0	0	0	0	0	0
Thermomonas	0	0	0.000549973	0	0.000104918	0	0	0	0	0.00301308	0.000203721	0	0	0	0.00096496	0	0	0	0	0	0	0.00168634	0.000722568	0.0006599	0.000587544	0.000957345	0.00101247	0	0.000225776	0.00117478	0.00108385	0	0.00133632	0	0	0.000622945	0	0	0.000688892	0	0	0	0.000374062	0.000764713	0	0	0	0	0.000805639
Tissierella	0.00141943	0.0047997	0	0	0	0	0	0	0	0	0	0	0	0	0	0	0	0	0	0	0	0	0	0	0	0	0	0	0	0	0	0	0	0	0	0	0	0	0	0	0.00152002	0	0	0	0	0	0	0	0
Treponema_2	0	0	0	0.00336947	0	0.000987069	0.0125327	0	0.00139446	0	0	0	0	0.00190579	0	0	0	0	0	0	0	0	0	0	0	0	0	0	0	0	0	0	0	0	0	0	0	0	0	0	0	0	0	0	0	0	0	0	0
Trueperella	0	0	0	0	0	0	0	0	0	0	0	0.00354395	0	0	0	0	0	0	0	0	0	0	0	0	0	0	0	0	0	0.00140321	0	0	0	0	0	0	0.00148452	0	0	0	0	0	0.00320624	0	0.000693766	0	0	0.000257976	0
Turicella	0.00100058	0	0	0	0	0	0	0	0	0	0	0	0	0	0	0	0	0	0	0	0	0	0	0	0	0	0	0	0	0	0	0	0	0	0	0	0	0	0	0	0	0	0	0	0.00202991	0	0.00196894	0	0.000431593
Turicibacter	0	0	0	0	0	0.00292831	0.00215765	0	0	0	0	0	0	0.00194175	0	0	0	0	0.000764137	0	0	0	0	0	0	0	0	0	0	0	0	0	0	0	0	0	0.000261974	0	0	0	0.00190002	0.00117897	0	0	0	0	0	0	0.000776867
UKL13-1	0	0	0	0	0	0	0	0	0.00129243	0	0	0	0	0	0	0	0	0	0	0	0	0	0	0	0	0	0	0	0	0	0.00227609	0	0	0	0	0	0	0	0.000418256	0	0	0	0.00109547	0	0	0	0	0	0
Veillonella	0	0	0.0040498	0	0	0	0	0	0	0	0	0.00325583	0	0	0	0	0	0	0	0	0	0.000762868	0	0	0	0	0	0	0	0	0.00166191	0	0.000590466	0	0	0	0.00144086	0	0	0	0	0.000117897	0.000374062	0.000183531	0	0.000473962	0.00252619	0.000601943	0.000546684
Vibrio	0.00358348	0.00619803	0	0.00676505	0.00233443	0	0	0.00192041	0.0014965	0.00223651	0.0023428	0	0.00388098	0.00438691	0.00639286	0.00277784	0.000717066	0.00512821	0.00248344	0.0085063	0.00636705	0.000642415	0.0012731	0.00707036	0.00103684	0.00170195	0.00105849	0.00985525	0	0.00215377	0.00046967	0.00177499	0.00537634	0.000579278	0.00518973	0.00231874	0.000611274	0.0016136	0.00199287	0.000299786	0.00252185	0.00527588	0.000988591	0.00278356	0.0119739	0.00494698	0.000742997	0.00128988	0.00281974
Vulcaniibacterium	0	0	0	0	0	0	0.00445301	0.0114158	0.00700633	0.00897711	0.00438001	0	0.000380489	0	0	0	0	0.000374532	0	0	0	0	0	0.00100556	0.00456211	0.0053895	0.00253118	0	0.00112888	0.0112583	0.0102605	0.00461496	0.00829759	0.000441355	0.00101538	0.012182	0.00423525	0.00285484	0.0109485	0.000299786	0.000172729	0.00168003	0.00176343	0.0042518	0.00637237	0.00385094	0.00479233	0.00111789	0.00290606
Weissella	0.00146597	0	0	0	0	0	0.00146904	0	0	0	0	0	0	0	0	0	0	0	0	0	0	0	0	0	0	0	0	0	0	0	0	0	0	0.0318327	0	0	0.00397328	0.000713709	0	0	0	0	0	0	0	0	0	0	0
Xylophilus	0	0	0	0	0	0	0	0	0.00255085	0	0	0	0	0	0	0	0	0	0	0	0	0	0	0	0	0	0.000460214	0	0	0	0	0	0	0	0	0	0	0	0.00115635	0	0	0	0	0	0	0	0	0	0
Yaniella	0.000837696	0.012774	0.000649968	0.000731357	0	0	0.00426938	0	0.00363921	0	0	0.000633878	0	0.000791082	0	0	0	0	0	0	0	0	0	0	0	0	0.00271527	0	0	0	0.00093934	0	0	0	0	0	0.0141466	0	0	0	0	0.000324216	0.00595827	0	0	0	0	0	0.001266
Yersinia	0.0594066	0.0308768	0.0348983	0.0714901	0.0456131	0.0883756	0.0110637	0.0738291	0.0396912	0.0716926	0.0279777	0.00685741	0.063123	0.0602301	0.0639487	0.047006	0.0198388	0.0547105	0.0510061	0.0328537	0.0515491	0.069943	0.0362316	0.0647331	0.036013	0.0342162	0.0151411	0.0967431	0.00526811	0.0457838	0.0648506	0.0694975	0.0432283	0.0121924	0.0790117	0.0392109	0.0399948	0.0817042	0.0517161	0.00293362	0.089543	0.0714454	0.0541588	0.0490946	0.074824	0.0557201	0.0184635	0.042308	0.023565
Zymophilus	0.000930774	0.00154951	0.000549973	0.000156719	0.000393443	0	0	0.000284505	0.000408136	0.000838692	0	0	0.00133171	0.00021575	0.00042217	0	0	0.000893114	0.00105069	0	0.00109226	0.00116438	0.00106665	0.00150834	0.000898597	0	0	0.00234832	0	0.00117478	0	0.000518842	0	0.000248262	0.0011282	0.000103824	0	0.000248247	0	0	0	0.000442113	0	0.000520005	0	0	0.000148599	0.00042996	0
[truncated: 23 more columns]

## Sheet: ps relative_abundance genus_35
Genus	HO	M1	M2	M4
Acinetobacter	0.00346509	0.0243755	0.00229097	0
Aeromonas	0.00460902	0.00638445	0.00246308	0
Alkalibacterium	0.0986233	0.109035	0.0559356	0
Anoxybacillus	0.0039039	0.00494803	0.00389541	0
Arcobacter	0.00529296	0.00622305	0.0034288	0
Bacillus	0.00410968	0.00346806	0.000751545	0
Bacteroides	0.250025	0.263579	0.117625	0
Bifidobacterium	0.0424556	0.00487545	0.00178803	0
Brachybacterium	0.00131038	0.00211876	0.00454751	0
Brevibacterium	7.56569e-05	0.00247146	0.00759003	3.59213e-05
Corynebacterium_1	0.016472	0.0168348	0.0259082	0
Enterococcus	0.00462113	0.00715219	0.00279582	0.160724
Escherichia/Shigella	0.00469376	0.00803778	0.00656693	0.373222
Flavobacterium	0.0155006	0.0143163	0.000126214	0
Fusobacterium	0.00389179	0.00346465	0.00307885	0
Geobacillus	0.0611278	0.0843753	0.00409621	0
Halomonas	0.00159787	0.00251415	0.00169815	0
Hydrogenophilus	0.00790464	0.0144214	0.016643	0
Hylemonella	0.00368903	0.0028122	9.75287e-05	0
Jeotgalicoccus	0.00192774	0.00103162	0.004995	0
Klebsiella	0.0168412	0.0144555	0.116264	0
Mannheimia	0	0.0352255	0.00018932	0
Micrococcus	0.00258747	0.00301118	0.00699529	0
Mycoplasma	0	0	0.170813	0
Pseudomonas	0.0191926	0.0252944	0.00947749	0
Rubrobacter	0.00364969	0.00835376	0.000110915	0
Ruminococcaceae_UCG-005	0.017622	0.000475674	0.0011627	0
Salinicoccus	0.010132	0.00100344	0.00721139	0
Shewanella	0.0356919	0.0408934	0.0215443	0
Staphylococcus	0.284071	0.210532	0.298193	0.466018
Streptococcus	0.00910304	0.010657	0.075929	0
Tabrizicola	0.00519309	0.00709497	9.75287e-05	0
Vibrio	0.00273878	0.00362008	0.00172874	0
Vulcaniibacterium	0.00315338	0.00307267	0.000225655	0
Yersinia	0.0547272	0.0538707	0.0237358	0
