# Supplementary material for: Distinguishing the milk microbiota of healthy goats and goats diagnosed with subclinical mastitis, clinical mastitis, and gangrenous mastitis
Source: Front Microbiol. 2022 Aug 25;13:918706. doi: 10.3389/fmicb.2022.918706 (PMC9453028; doi:10.3389/fmicb.2022.918706)
Supplement: Supplementary file 3 [file Data_Sheet_2.xlsx]

## Sheet: diff_table_heat_tree_FDR_virgul
Column1	taxon_id	treatment_1	treatment_2	log2_median_ratio	median_diff	mean_diff	wilcox_p_value	taxon_name
1	anq	H0,	M1,	0	0	0.000971723	1.53608e-05	Prevotella_1
2	aom	H0,	M1,	0	0	0.00132745	1.53608e-05	Ruminococcaceae_UCG-002
3	bbs	H0,	M1,	0	0	0.000971723	1.53608e-05	ruminicola
4	aqe	M1,	M4,	-Inf	-0.00143046	-0.00143046	7.69615e-06	Providencia

## Sheet: diff_table_heat_tree_sem_FDR_vi
treatment_1	treatment_2	median_diff	mean_diff	wilcox_p_value	taxon_name
M1,	M4,	-0.00143046	-0.00143046	7.69615e-06	Providencia
H0,	M1,	0	0.000971723	1.53608e-05	Prevotella_1
H0,	M1,	0	0.000971723	1.53608e-05	ruminicola
H0,	M1,	0	0.00132745	1.53608e-05	Ruminococcaceae_UCG-002
H0,	M1,	0.00159394	0.00293868	2.9741e-05	Nesterenkonia
M1,	M2,	0.0031063	0.00754836	3.73846e-05	Rubrobacter
M1,	M2,	0.0031063	0.00754836	3.73846e-05	Rubrobacterales
M1,	M2,	0.0031063	0.00754836	3.73846e-05	Rubrobacteria
M1,	M2,	0.0031063	0.00754836	3.73846e-05	Rubrobacteriaceae
M1,	M2,	0.00726137	0.0141194	4.95516e-05	Flavobacteriaceae
M1,	M2,	0.0062542	0.0140428	4.95516e-05	Flavobacterium
M1,	M2,	0.0327924	0.0417652	5.63724e-05	stearothermophilus
M1,	M2,	0.0041389	0.00696851	6.14669e-05	Tabrizicola
M1,	M2,	0	-0.000775784	7.01915e-05	Acetobacter
M1,	M2,	0.00139618	0.00230142	0.00013068	Vulcaniibacterium
M1,	M2,	0.0517228	0.072173	0.000146596	Geobacillus
M1,	M2,	0.000825043	0.00210178	0.000193079	Polynucleobacter
M1,	M2,	0.0519698	0.0704444	0.000293952	Bacillaceae
M1,	M2,	0.0016609	0.0023393	0.000301722	intermedia
M1,	M2,	0.00901254	0.0124272	0.000319227	Flavobacteriales
M1,	M2,	0.00117318	0.00179631	0.000368925	Microbacteriaceae
M1,	M2,	0.000109932	0.0012063	0.000465261	Alcanivoracaceae
M1,	M2,	0.000109932	0.0012063	0.000465261	Alcanivorax
M1,	M2,	0.000411065	0.00177343	0.00050817	Crocinitomicaceae
M1,	M2,	0.000411065	0.00177343	0.00050817	Fluviicola
M1,	M2,	0.00262758	0.00129147	0.000549577	Chromobacteriaceae
M1,	M2,	0.00262758	0.00129147	0.000549577	Paludibacterium
H0,	M1,	0.0024973	0.00854751	0.000712213	Salinicoccus
M1,	M2,	0.000598166	0.000788245	0.000845571	nitritophilus
M1,	M2,	0	-0.0751862	0.000943988	Entomoplasmataceae
M1,	M2,	0	-0.0751862	0.000943988	Entomoplasmatales
M1,	M2,	0	-0.0751862	0.000943988	Mycoplasma
M1,	M2,	0	-0.000578204	0.000943988	necrophorum
H0,	M1,	0.00174437	0.0177445	0.00097913	Ruminococcaceae_UCG-005
H0,	M1,	0	0.00110256	0.00100497	pollutisoli
M1,	M2,	0.000901815	0.00254525	0.00102413	BComamonadacea
M1,	M2,	0.000901815	0.00254525	0.00102413	Hylemonella
H0,	M1,	0	0.000846163	0.00105477	Lactobacillaceae
H0,	M1,	0	0.000846163	0.00105477	Lactobacillus
H0,	M1,	0.00588062	0.0165368	0.00127	Lachnospiraceae
M1,	M2,	0.00189525	0.00163152	0.00134348	Acidaminococcus
M1,	M2,	0.000767593	0.00111946	0.00139661	Sphingomonadaceae
M1,	M2,	0.000767593	0.00111946	0.00139661	Sphingomonadales
M1,	M2,	0	-0.000352825	0.00141018	phoenicis
M1,	M2,	0	0.00086155	0.00158264	Rhizobiales_Incertae_Sedis
H0,	M1,	0.000981524	0.00128664	0.00163878	Cyanobacteria
H0,	M1,	0.000981524	0.00128664	0.00163878	Cyanobacteriaceae
H0,	M1,	0.000981524	0.00128664	0.00163878	Cyanobacterium_PCC-7202
H0,	M1,	0.000981524	0.00128664	0.00163878	Nostocales
H0,	M1,	0.000981524	0.00128664	0.00163878	Oxyphotobacteria
M1,	M2,	0.00544539	0.00627105	0.00166873	Rhodobacteraceae
M1,	M2,	0.00544539	0.00627105	0.00166873	Rhodobacterales
H0,	M1,	0.00585604	0.0240887	0.00178809	Ruminococcaceae
M1,	M2,	0.00189525	0.00158557	0.00183343	Acidaminococcaceae
M1,	M4,	0.0306669	0.0484362	0.00211416	Actinobacteria
M1,	M4,	0.0185482	0.0403026	0.00211416	Actinobacteria
H0,	M2,	0.000871115	0.0027406	0.00212768	Polynucleobacter
M1,	M2,	0	-0.0011259	0.00237301	halotolerans
H0,	M2,	0.00111428	0.0045968	0.00298989	Tabrizicola
H0,	M1,	0.0146379	0.0435524	0.00302567	Clostridia
H0,	M1,	0.0146379	0.0435614	0.00302567	Clostridiales
M1,	M2,	0	0.000738862	0.00337902	Candidatus_Limnoluna
M1,	M2,	0	0.000584264	0.00337902	Legionella
M1,	M2,	0	0.000584264	0.00337902	Legionellaceae
M1,	M2,	0	0.000584264	0.00337902	Legionellales
H0,	M1,	0.00127899	0.0014567	0.00338191	Corynebacterium
M1,	M2,	0	-0.000154604	0.00461202	Parvimonas
H0,	M1,	0	0.00146864	0.00506849	Bacteroidales_RF16_group
M1,	M2,	0.00600404	0.00281276	0.00520993	Aeromonadaceae
M1,	M2,	0.00600404	0.00281276	0.00520993	Aeromonas
H0,	M2,	0.00588062	0.0187066	0.00589527	Lachnospiraceae
M1,	M2,	0	-0.000465118	0.00601432	Leuconostocaceae
M1,	M2,	0	-0.000465118	0.00601432	Weissella
H0,	M2,	0	0.00132745	0.00604105	Ruminococcaceae_UCG-002
H0,	M2,	0.000714792	0.00138022	0.00622041	Microbacteriaceae
M1,	M2,	0	-0.000760947	0.00650946	variabile
H0,	M2,	-0.00103572	-0.00804336	0.00677225	Brevibacteriaceae
H0,	M2,	-0.00103572	-0.00804336	0.00677225	Brevibacterium
M1,	M2,	0.000738602	0.000567264	0.00690069	algidicarnis
M1,	M2,	0.000738602	0.000567264	0.00690069	Clostridium_sensu_stricto_5
M1,	M2,	0	0.000760764	0.00692082	Cytophagales
M1,	M2,	0	0.000760764	0.00692082	Pseudarcicella
M1,	M2,	0	0.000760764	0.00692082	Spirosomaceae
M1,	M2,	0	-0.000244353	0.00782661	Paenibacillaceae
M1,	M2,	0	-0.000244353	0.00782661	Paenibacillus
H0,	M1,	0	0.000720062	0.0078736	Acidimicrobiia
H0,	M1,	0	0.000720062	0.0078736	Microtrichales
H0,	M1,	0	0.00218197	0.00831996	Anaerovibrio
H0,	M1,	0	0.000370888	0.00831996	Caproiciproducens
H0,	M1,	0	0.000597353	0.00831996	Iamia
H0,	M1,	0	0.000597353	0.00831996	Iamiaceae
H0,	M1,	0	0.000385145	0.00831996	Prevotellaceae_UCG-004
H0,	M1,	0	0.00058668	0.00831996	Ruminococcaceae_UCG-009
H0,	M1,	0	0.000394855	0.00831996	Ruminococcaceae_UCG-010
H0,	M1,	0	0.000381619	0.00901131	Marvinbryantia
H0,	M1,	0.000821388	0.0013606	0.00944132	Agathobacter
M1,	M2,	0.00262177	0.00237032	0.00949816	Negativicutes
M1,	M2,	0.00262177	0.00237032	0.00949816	Selenomonadales
M1,	M2,	0	0.000485589	0.00976395	Aurantimicrobium
M1,	M2,	0	0.000524007	0.00976395	limnophila
M1,	M2,	0	0.000485589	0.00976395	minutum
M1,	M2,	0	0.000432715	0.00976395	Rhizorhapis
M1,	M2,	0	0.000524007	0.00976395	Rhodoluna
M1,	M2,	0.00723835	0.00560476	0.0101452	Burkholderiaceae
H0,	M1,	0	0.000260332	0.0102936	matruchotii
H0,	M1,	0.00069404	0.00872162	0.01035	Succinivibrionaceae
M1,	M2,	0.00285073	0.00153157	0.0103501	Oceanospirillales
H0,	M1,	0.000979516	0.00159307	0.0108176	maris
M1,	M2,	0.00115494	0.000796941	0.0110854	Clostridiaceae_1
H0,	M2,	0.000345413	0.000819747	0.0113118	Ottowia
M1,	M2,	0.120184	0.110716	0.0113629	Bacteroidetes
M1,	M2,	0.120184	0.110716	0.0113629	Bacteroidia
M1,	M2,	0.0107952	0.00703239	0.0127376	Alphaproteobacteria
M1,	M2,	0	0.00070788	0.013654	Simplicispira
M1,	M2,	0	-0.00198123	0.0140254	Nesterenkonia
H0,	M1,	0	0.00250507	0.0140288	aureus
H0,	M1,	-0.000964307	-0.00161504	0.0152444	Acidaminococcus
H0,	M2,	0.00287072	0.0139768	0.015702	Flavobacteriaceae
H0,	M2,	0.00287072	0.0139768	0.015702	Flavobacterium
M1,	M2,	0.000541046	0.000621782	0.0157207	Chryseobacterium
H0,	M2,	0.000208523	0.000376688	0.0159155	nitritophilus
H0,	M2,	0	0.000276032	0.0162925	Cryptosporangiaceae
H0,	M2,	0	0.00090296	0.0162925	Cytophagales
H0,	M2,	0	0.000276032	0.0162925	Fodinicola
H0,	M2,	0	0.00116565	0.0162925	Legionella
H0,	M2,	0	0.00116565	0.0162925	Legionellaceae
H0,	M2,	0	0.00116565	0.0162925	Legionellales
H0,	M2,	0	0.000479356	0.0162925	limnophila
H0,	M2,	0	0.00132013	0.0162925	Malikia
H0,	M2,	0	0.00090296	0.0162925	Pseudarcicella
H0,	M2,	0	0.000501408	0.0162925	Rhizobiales_Incertae_Sedis
H0,	M2,	0	0.000479356	0.0162925	Rhodoluna
H0,	M2,	0	0.00120641	0.0162925	Simplicispira
H0,	M2,	0	0.00090296	0.0162925	Spirosomaceae
H0,	M2,	0.000821388	0.00210287	0.0173759	Agathobacter
M1,	M2,	0	0.000145604	0.0189367	odontolyticus
M1,	M2,	0	0.000429433	0.0189367	terrigena
M1,	M2,	0.157884	0.099786	0.0192857	Bacteroidaceae
M1,	M2,	0.157884	0.099786	0.0192857	Bacteroides
M1,	M4,	0.00623234	0.00589821	0.0193695	Aeromonadaceae
M1,	M4,	0.00663444	0.0062693	0.0193695	Aeromonadales
M1,	M4,	0.00623234	0.00589821	0.0193695	Aeromonas
M1,	M4,	0.102219	0.100575	0.0193695	Alkalibacterium
M1,	M4,	0.0413226	0.0389698	0.0193695	Alteromonadales
M1,	M4,	0.00560429	0.00593325	0.0193695	Arcobacter
M1,	M4,	0.00560429	0.00593325	0.0193695	Arcobacteraceae
M1,	M4,	0.261783	0.244872	0.0193695	Bacteroidaceae
M1,	M4,	0.263074	0.248198	0.0193695	Bacteroidales
M1,	M4,	0.261783	0.244872	0.0193695	Bacteroides
M1,	M4,	0.280297	0.268116	0.0193695	Bacteroidetes
M1,	M4,	0.280297	0.268116	0.0193695	Bacteroidia
M1,	M4,	0.0316819	0.0315105	0.0193695	Betaproteobacteriales
M1,	M4,	0.00756615	0.00840145	0.0193695	Campylobacterales
M1,	M4,	0.00756615	0.00840145	0.0193695	Campylobacteria
M1,	M4,	0.106618	0.104432	0.0193695	Carnobacteriaceae
M1,	M4,	0.00756615	0.00840145	0.0193695	Epsilonbacteraeota
M1,	M4,	0.203503	0.19462	0.0193695	neonati
M1,	M4,	0.0786288	0.0764806	0.0193695	olivapovliticus
M1,	M4,	0.0192846	0.0233726	0.0193695	Pseudomonadaceae
M1,	M4,	0.0248173	0.0454746	0.0193695	Pseudomonadales
M1,	M4,	0.0192846	0.0232292	0.0193695	Pseudomonas
M1,	M4,	0.0405244	0.0377417	0.0193695	Shewanella
M1,	M4,	0.0405244	0.0377417	0.0193695	Shewanellaceae
M1,	M4,	0.0512409	0.0494279	0.0193695	Yersinia
H0,	M1,	8.08538e-05	0.00859162	0.0195014	Succinivibrio
H0,	M1,	0	0.000673783	0.019559	prausnitzii
H0,	M2,	0	0.00233452	0.0199065	Crocinitomicaceae
H0,	M2,	0	0.00233452	0.0199065	Fluviicola
H0,	M2,	0	0.00150148	0.0199065	Limnohabitans
M1,	M2,	0	0.00111998	0.0203838	Limnohabitans
H0,	M1,	0	0.00183292	0.0215017	Spirochaetaceae
H0,	M1,	0	0.00183292	0.0215017	Spirochaetales
H0,	M1,	0	0.00183292	0.0215017	Spirochaetes
H0,	M1,	0	0.00183292	0.0215017	Spirochaetia
H0,	M1,	0	0.00118618	0.0215017	Treponema_2
H0,	M2,	0	-0.000721819	0.021689	Aerococcus
H0,	M4,	0.0478266	0.0753978	0.021978	Actinobacteria
H0,	M4,	0.0430479	0.070943	0.021978	Actinobacteria
H0,	M4,	0.0117728	0.0131957	0.021978	Micrococcales
M1,	M2,	0.146702	0.0985111	0.0221509	Bacteroidales
M1,	M2,	0	-0.00047813	0.0223842	aerolatum
M1,	M2,	0	-0.00047813	0.0223842	Aquamicrobium
M1,	M2,	0	-0.000163336	0.0223842	Clostridioides
M1,	M2,	0	-0.000200082	0.0223842	Garicola
M1,	M2,	0	-0.00119593	0.0223842	glyciniphilum
M1,	M2,	0	-5.58823e-05	0.0223842	Iamia
M1,	M2,	0	-5.58823e-05	0.0223842	Iamiaceae
M1,	M2,	0	-8.04227e-05	0.0223842	Massilia
M1,	M2,	0	-0.00021759	0.0223842	Prevotella_1
M1,	M2,	0	-0.000411357	0.0223842	Providencia
M1,	M2,	0	-0.00021759	0.0223842	ruminicola
M1,	M2,	0	-5.20292e-05	0.0223842	Sporolactobacillaceae
M1,	M2,	0	-0.00018737	0.0223842	sputi
M1,	M4,	0.0573576	0.0876115	0.0224753	Bacillaceae
M1,	M4,	0.00940265	0.0191206	0.0224753	Corynebacteriaceae
M1,	M4,	0.00959158	0.0195655	0.0224753	Corynebacteriales
M1,	M4,	0.0116108	0.0129958	0.0224753	Klebsiella
M1,	M4,	0.00507566	0.022102	0.0224753	Moraxellaceae
M1,	M4,	0.00345601	0.00474492	0.0224753	Negativicutes
M1,	M4,	0.00285073	0.00363614	0.0224753	Oceanospirillales
M1,	M4,	0.00345601	0.00474492	0.0224753	Selenomonadales
M1,	M4,	0.00559838	0.00584179	0.0224753	venerupis
M1,	M4,	0.00220065	0.00309192	0.0224753	Vibrio
M1,	M4,	0.00220065	0.00309192	0.0224753	Vibrionaceae
M1,	M4,	0.00220065	0.00309192	0.0224753	Vibrionales
M1,	M2,	0	-0.000585522	0.0228381	Aerococcus
H0,	M2,	0.000191975	0.00322126	0.0229308	Rubrobacter
H0,	M2,	0.000191975	0.00322126	0.0229308	Rubrobacterales
H0,	M2,	0.000191975	0.00322126	0.0229308	Rubrobacteria
H0,	M2,	0.000191975	0.00322126	0.0229308	Rubrobacteriaceae
H0,	M1,	0.000641012	0.00117533	0.0233206	Yaniella
H0,	M2,	0	0.00313739	0.0236088	BComamonadacea
H0,	M2,	0	0.00313739	0.0236088	Hylemonella
H0,	M2,	0.0069844	0.0478575	0.0239617	Bacillaceae
M1,	M4,	0.00708059	0.0125563	0.0242072	Micrococcales
M1,	M2,	0.00461379	0.00152302	0.0242192	Arcobacter
M1,	M2,	0.00461379	0.00152302	0.0242192	Arcobacteraceae
H0,	M4,	-0.00143046	-0.00143046	0.0247447	Providencia
H0,	M1,	0	0.000895034	0.0249886	Macrococcus
M1,	M2,	0	0.000662737	0.0251698	Ottowia
H0,	M1,	-0.059551	-0.0840215	0.0253224	Proteobacteria
M1,	M4,	0.00938918	0.0179654	0.0259902	Flavobacteriales
M1,	M2,	0	0.00207589	0.0260632	Serratia
M1,	M2,	0.00611595	-0.0545108	0.0264148	Klebsiella
H0,	M1,	-0.000109932	-0.0010765	0.0274101	Alcanivoracaceae
H0,	M1,	-0.000109932	-0.0010765	0.0274101	Alcanivorax
M1,	M2,	0.00324845	0.0029901	0.0282907	Enterococcaceae
M1,	M2,	0.00324845	0.0029901	0.0282907	Enterococcus
M1,	M2,	0.0128988	0.0115114	0.0289852	Pseudomonadaceae
M1,	M2,	0.0128988	0.011368	0.0289852	Pseudomonas
M1,	M2,	0.0286924	0.0191771	0.029	Yersinia
M1,	M2,	0	-0.000534017	0.0294007	Aliicoccus
M1,	M2,	0	-0.000547284	0.0294007	arthritidis
M1,	M2,	0	-0.000177134	0.0294007	Helcococcus
M1,	M2,	0	-0.000547284	0.0294007	Jeotgalibaca
M1,	M2,	0	-0.000177134	0.0294007	ovis
M1,	M2,	0	-0.000475153	0.0294007	persicus
H0,	M1,	0	0.000871922	0.0298505	Anaerosporobacter
M1,	M4,	0.00192278	0.00263545	0.0299494	Acidaminococcaceae
M1,	M4,	0.0121123	0.0133863	0.0299494	Alphaproteobacteria
M1,	M4,	0.00442742	0.0103497	0.0299494	Clostridia
M1,	M4,	0.00442742	0.0103407	0.0299494	Clostridiales
M1,	M4,	0.00637463	0.0170348	0.0299494	Corynebacterium_1
M1,	M4,	0.00147618	0.00242984	0.0299494	Halomonadaceae
M1,	M4,	0.00147618	0.00242984	0.0299494	Halomonas
M1,	M4,	0.00251837	0.00473615	0.0299494	Micrococcaceae
M1,	M4,	0.00560074	0.0073114	0.0299494	Xanthomonadales
H0,	M1,	-0.00254437	-0.00206151	0.029969	Aeromonadaceae
H0,	M1,	-0.00254437	-0.00206151	0.029969	Aeromonas
H0,	M2,	0.000287404	0.000372526	0.0302904	Lactococcus
M1,	M2,	0.124742	0.0773211	0.0303121	neonati
H0,	M2,	0.000981524	0.000933477	0.0311789	Cyanobacteria
H0,	M2,	0.000981524	0.000933477	0.0311789	Cyanobacteriaceae
H0,	M2,	0.000981524	0.000933477	0.0311789	Cyanobacterium_PCC-7202
H0,	M2,	0.000981524	0.000933477	0.0311789	Nostocales
H0,	M2,	0.000981524	0.000933477	0.0311789	Oxyphotobacteria
H0,	M1,	0	0.000452545	0.031598	Blautia
M1,	M2,	0.000203499	0.000756505	0.0319137	Actinomyces
M1,	M2,	0	-0.00060196	0.0323853	Peptoniphilus
M1,	M2,	0	-0.000104626	0.0324786	Acidimicrobiia
M1,	M2,	0	-0.000104626	0.0324786	Microtrichales
M1,	M2,	0	-0.000484547	0.0324786	paramesenteroides
H0,	M2,	0	0.00244208	0.0328349	Vulcaniibacterium
H0,	M1,	0	0.000472032	0.0331143	Ruminococcaceae_UCG-001
H0,	M2,	0.00181745	0.0020192	0.0333188	Prevotellaceae
M1,	M2,	0.00460788	0.00168297	0.0337032	venerupis
H0,	M2,	0.0152449	0.0411292	0.033798	Clostridiales
M1,	M4,	0.00192278	0.00255077	0.0343877	Acidaminococcus
M1,	M4,	0.00830659	0.0121935	0.0343877	Burkholderiaceae
M1,	M4,	0.00262758	0.00238866	0.0343877	Chromobacteriaceae
M1,	M4,	0.00284978	0.0033368	0.0343877	Fusobacteria
M1,	M4,	0.00284978	0.0033368	0.0343877	Fusobacteriales
M1,	M4,	0.00284978	0.0033368	0.0343877	Fusobacteriia
M1,	M4,	0.0524448	0.0797591	0.0343877	Geobacillus
M1,	M4,	0.00262758	0.00238866	0.0343877	Paludibacterium
M1,	M4,	0.00295236	0.0114828	0.0343877	Streptococcaceae
M1,	M2,	0.00476304	0.00216412	0.0344383	Aeromonadales
H0,	M1,	-0.0016609	-0.0018193	0.0350225	intermedia
H0,	M4,	0.0715103	0.0860779	0.0355608	Alkalibacterium
H0,	M4,	0.00664504	0.00847973	0.0355608	Alphaproteobacteria
H0,	M4,	0.0294215	0.0301709	0.0355608	Alteromonadales
H0,	M4,	0.0123722	0.0650246	0.0355608	Bacillaceae
H0,	M4,	0.202203	0.21157	0.0355608	Bacteroidaceae
H0,	M4,	0.205342	0.222233	0.0355608	Bacteroidales
H0,	M4,	0.202203	0.21157	0.0355608	Bacteroides
H0,	M4,	0.255058	0.241372	0.0355608	Bacteroidetes
H0,	M4,	0.255058	0.241372	0.0355608	Bacteroidia
H0,	M4,	0.0150241	0.0255536	0.0355608	Betaproteobacteriales
H0,	M4,	0.0798456	0.092321	0.0355608	Carnobacteriaceae
H0,	M4,	0.0190653	0.0539021	0.0355608	Clostridia
H0,	M4,	0.0190653	0.0539021	0.0355608	Clostridiales
H0,	M4,	0.00111937	0.00144163	0.0355608	Halomonadaceae
H0,	M4,	0.00111937	0.00144163	0.0355608	Halomonas
H0,	M4,	0.0122942	0.0141778	0.0355608	Klebsiella
H0,	M4,	0.00264896	0.00416502	0.0355608	Moraxellaceae
H0,	M4,	0.00235401	0.00491297	0.0355608	Negativicutes
H0,	M4,	0.162958	0.159505	0.0355608	neonati
H0,	M4,	0.00138407	0.00157144	0.0355608	Oceanospirillales
H0,	M4,	0.0568361	0.0668904	0.0355608	olivapovliticus
H0,	M4,	0.0143373	0.0168962	0.0355608	Pseudomonadaceae
H0,	M4,	0.0157089	0.0210612	0.0355608	Pseudomonadales
H0,	M4,	0.0143373	0.0164035	0.0355608	Pseudomonas
H0,	M4,	0.00235401	0.00491297	0.0355608	Selenomonadales
H0,	M4,	0.0294215	0.030089	0.0355608	Shewanella
H0,	M4,	0.0294215	0.030089	0.0355608	Shewanellaceae
H0,	M4,	0.00436571	0.00804965	0.0355608	Streptococcaceae
H0,	M4,	0.00369498	0.00756993	0.0355608	Streptococcus
H0,	M4,	0.00442706	0.00621446	0.0355608	Xanthomonadales
H0,	M4,	0.0419921	0.0462117	0.0355608	Yersinia
M1,	M2,	0	0.000242755	0.0356221	Methylophilaceae
M1,	M2,	0	0.000127031	0.0356221	Novosphingobium
H0,	M2,	0	-0.00231067	0.0361171	Janibacter
H0,	M1,	0	0.000176626	0.0366787	A0839
H0,	M1,	0	0.000436099	0.0366787	Marinococcus
M1,	M2,	0.00106914	0.000784751	0.0368031	Veillonellaceae
H0,	M1,	0	0.00162228	0.0384053	Christensenellaceae
H0,	M1,	0	0.00162228	0.0384053	Christensenellaceae_R-7_group
M1,	M2,	-0.000151444	-0.000644498	0.038853	Yaniella
M1,	M4,	0.00284978	0.00311421	0.0393401	Fusobacteriaceae
M1,	M4,	0.00284978	0.00311421	0.0393401	Fusobacterium
M1,	M4,	0.0327924	0.0465583	0.0393401	stearothermophilus
M1,	M4,	0.00132066	0.00181616	0.0393401	Weeksellaceae
H0,	M1,	0	0.000811834	0.039541	Romboutsia
H0,	M2,	0.00484762	0.0219332	0.0400303	Ruminococcaceae
H0,	M1,	0.00181745	0.000683945	0.0400921	Prevotellaceae
H0,	M2,	0	-0.000360444	0.0403186	Paenibacillaceae
H0,	M2,	0	-0.000360444	0.0403186	Paenibacillus
H0,	M2,	0	-0.000360444	0.0403186	phoenicis
M1,	M2,	0.00122717	0.000916362	0.0405294	Psychrobacter
H0,	M1,	0	0.000402785	0.0405649	Muribaculaceae
H0,	M1,	-0.0520211	-0.0790036	0.0414067	Gammaproteobacteria
H0,	M2,	0	-0.00111364	0.0416105	halotolerans
H0,	M2,	0.00104958	0.000627954	0.0419275	Clostridiaceae_1
H0,	M2,	0	0.000227425	0.0422252	A0839
H0,	M2,	0	0.000893374	0.0422252	Anaerosporobacter
H0,	M2,	0	0.000511687	0.0422252	Aquicella
H0,	M2,	0	0.000245977	0.0422252	Aurantimicrobium
H0,	M2,	0	0.000585777	0.0422252	Candidatus_Aquiluna
H0,	M2,	0	0.000520005	0.0422252	intermedia
H0,	M2,	0	0.000406284	0.0422252	Marvinbryantia
H0,	M2,	0	0.000287813	0.0422252	matruchotii
H0,	M2,	0	0.000131434	0.0422252	Methylophilaceae
H0,	M2,	0	0.000245977	0.0422252	minutum
H0,	M2,	0	0.000211435	0.0422252	Novosphingobium
H0,	M2,	0	0.000171119	0.0422252	odontolyticus
H0,	M2,	0	0.000501627	0.0422252	Rhodobacter
H0,	M2,	0	0.000513956	0.0422252	Ruminococcaceae_UCG-001
H0,	M2,	0	0.000512665	0.0422252	terrigena
H0,	M2,	0.0152449	0.0404767	0.0424401	Clostridia
M1,	M2,	-0.000187825	-0.00163097	0.043269	succinatimandens
M1,	M2,	-0.000187825	-0.00163097	0.043269	Tepidiphilus
M1,	M2,	0	0.00193204	0.043527	Bacillus
M1,	M2,	0	0.000180558	0.0444333	Sphingorhabdus
H0,	M2,	0.00331752	0.0119767	0.0448316	Flavobacteriales
H0,	M2,	0.00151977	0.00253837	0.0478797	Negativicutes
H0,	M2,	0.00151977	0.00253837	0.0478797	Selenomonadales
M1,	M2,	0	0.000249462	0.0483846	Aquicella
M1,	M2,	0	0.000259271	0.0483846	Castellaniella
M1,	M2,	0	0.000162095	0.0483846	Cryptosporangiaceae
M1,	M2,	0	0.000293478	0.0483846	DEV007
M1,	M2,	0	0.000162095	0.0483846	Fodinicola
M1,	M2,	0	0.000114576	0.0483846	kunmingense
M1,	M2,	0.00173747	0.000868864	0.0490184	Vibrio
M1,	M2,	0.00173747	0.000868864	0.0490184	Vibrionaceae
M1,	M2,	0.00173747	0.000868864	0.0490184	Vibrionales
